# Supplementary material for: Bis(μ-N-acetyl-N-phenyl­glycinato-κ2 O:O′)bis­[dinitrato-κ4 O,O′-bis­(1,10-phenanthroline-κ2 N,N′)lanthanum(III)]
Source: Acta Crystallogr Sect E Struct Rep Online. 2008 Dec 13;65(Pt 1):m59. doi: 10.1107/S1600536808038075 (PMC2967901; doi:10.1107/S1600536808038075)
Supplement: Supplementary file 1 [file e-65-00m59-sup1.cif]

##############################################################################
###                                                                        ###
###        Electronic paper (Acta Crystallographica Section E)             ###
###                                                                        ###
##############################################################################
#                                                                            #
# This CIF contains the data in a paper accepted for publication in Acta     #
# Crystallographica Section E. It conforms to the requirements of Notes      #
# for Authors for Section E, and has been peer reviewed under the auspices   #
# of the IUCr Commission on Journals.                                        #
#                                                                            #
# Full details of the Crystallographic Information File format               #
# are given in the paper "The Crystallographic Information File (CIF):       #
# a New Standard Archive File for Crystallography" by S. R. Hall, F. H.      #
# Allen and I. D. Brown [Acta Cryst. (1991), A47, 655-685].                  #
#                                                                            #
# The current version of the core CIF dictionary is obtainable from          #
# ftp://ftp.iucr.org/pub/cif_core.dic. The current version number is 2.4.    #
#                                                                            #
# Software is freely available for graphical display of the structure(s) in  #
# this CIF.  For information consult the CIF home page http://www.iucr.org/  #
# cif/home.html                                                              #
#                                                                            #
# This file may be used for bona fide research purposes within the           #
# scientific community so long as proper attribution is given to the journal # 
# article from which it was obtained.                                        #
#                                                                            #
##############################################################################
                                             
data_I
_audit_creation_method     SHELXL97
_chemical_name_systematic
;
Bis(\m-<i>N</i>-acetyl-<i>N</i>-phenylglycinato-
\k^2^<i>O</i>:<i>O</i>')bis[dinitrato-\k^4^<i>O</i>,<i>O</i>'-bis(1,10-
phenanthroline-\k^2^<i>N</i>,<i>N</i>')lanthanum(III)]
;
_chemical_name_common     ?
_chemical_formula_moiety     'C68 H52 La2 N14 O18'
_chemical_formula_sum     'C68 H52 La2 N14 O18'
_chemical_formula_iupac     '[La2 (C10 H10 N O3)2 (N O3)4 (C12 H8 N2)4]'
_chemical_formula_weight     1631.06
_chemical_melting_point     ?
_symmetry_cell_setting     monoclinic
_symmetry_space_group_name_H-M     'P 21/n'
_symmetry_space_group_name_Hall     '-P 2yn'
loop_
    _symmetry_equiv_pos_as_xyz
    'x, y, z'
    '-x+1/2, y+1/2, -z+1/2'
    '-x, -y, -z'
    'x-1/2, -y-1/2, z-1/2'
_cell_length_a     14.0891(7)
_cell_length_b     13.7610(7)
_cell_length_c     16.9962(9)
_cell_angle_alpha     90.00
_cell_angle_beta     100.1210(10)
_cell_angle_gamma     90.00
_cell_volume     3243.9(3)
_cell_formula_units_Z     2
_cell_measurement_reflns_used     6044
_cell_measurement_theta_min     2.28
_cell_measurement_theta_max     27.45
_cell_measurement_temperature     296(2)
_exptl_crystal_description     needle
_exptl_crystal_colour     yellow
_exptl_crystal_size_max     0.45
_exptl_crystal_size_mid     0.43
_exptl_crystal_size_min     0.40
_exptl_crystal_density_diffrn     1.670
_exptl_crystal_density_meas     ?
_exptl_crystal_density_method     'not measured'
_exptl_crystal_F_000     1632
_exptl_absorpt_coefficient_mu     1.386
_exptl_absorpt_correction_type     multi-scan
_exptl_absorpt_process_details     '(SADABS; Bruker, 1997)'
_exptl_absorpt_correction_T_min     0.574
_exptl_absorpt_correction_T_max     0.543
_exptl_special_details
;
;
_diffrn_ambient_temperature     296(2)
_diffrn_radiation_type     MoK\a
_diffrn_radiation_wavelength     0.71073
_diffrn_radiation_source     'fine-focus sealed tube'
_diffrn_radiation_monochromator     graphite
_diffrn_measurement_device_type     'Bruker SMART CCD area-detector'
_diffrn_measurement_method     '\f and \w'
_diffrn_detector_area_resol_mean     ?
_diffrn_reflns_number     16038
_diffrn_reflns_av_R_equivalents     0.0308
_diffrn_reflns_av_sigmaI/netI     0.0366
_diffrn_reflns_theta_min     1.92
_diffrn_reflns_theta_max     25.01
_diffrn_reflns_theta_full     25.01
_diffrn_measured_fraction_theta_max     1.000
_diffrn_measured_fraction_theta_full     1.000
_diffrn_reflns_limit_h_min     -15
_diffrn_reflns_limit_h_max     16
_diffrn_reflns_limit_k_min     -16
_diffrn_reflns_limit_k_max     12
_diffrn_reflns_limit_l_min     -20
_diffrn_reflns_limit_l_max     15
_diffrn_standards_number     ?
_diffrn_standards_interval_count     ?
_diffrn_standards_interval_time     ?
_diffrn_standards_decay_%     ?
_refine_special_details
;
Refinement of <i>F</i>^2^ against ALL reflections. The weighted <i>R</i>-factor
<i>wR</i> and goodness of fit <i>S</i> are based on <i>F</i>^2^, conventional
<i>R</i>-factors <i>R</i> are based on <i>F</i>, with <i>F</i> set to zero for
negative <i>F</i>^2^. The threshold expression of <i>F</i>^2^ >
\s(<i>F</i>^2^) is used only for calculating <i>R</i>-factors(gt) <i>etc</i>.
and is not relevant to the choice of reflections for refinement.
<i>R</i>-factors based on <i>F</i>^2^ are statistically about twice as large
as those based on <i>F</i>, and <i>R</i>- factors based on ALL data will be
even larger.
;
_reflns_number_total     5719
_reflns_number_gt     4467
_reflns_threshold_expression     I>2\s(I)
_refine_ls_structure_factor_coef     Fsqd
_refine_ls_matrix_type     full
_refine_ls_R_factor_all     0.0423
_refine_ls_R_factor_gt     0.0254
_refine_ls_wR_factor_gt     0.0514
_refine_ls_wR_factor_ref     0.0587
_refine_ls_goodness_of_fit_ref     1.063
_refine_ls_restrained_S_all     1.063
_refine_ls_number_reflns     5719
_refine_ls_number_parameters     461
_refine_ls_number_restraints     0
_refine_ls_hydrogen_treatment     constr
_refine_ls_weighting_scheme     calc
_refine_ls_weighting_details
        'calc w = 1/[\s^2^(Fo^2^)+(0.0228P)^2^+0.722P] where P=(Fo^2^+2Fc^2^)/3'
_atom_sites_solution_hydrogens     geom
_atom_sites_solution_primary     direct
_atom_sites_solution_secondary     difmap
_refine_ls_shift/su_max     0.002
_refine_ls_shift/su_mean     0.000
_refine_diff_density_max     0.701
_refine_diff_density_min     -0.417
_refine_ls_extinction_method     none
_refine_ls_extinction_coef     ?
loop_
    _atom_type_symbol
    _atom_type_description
    _atom_type_scat_dispersion_real
    _atom_type_scat_dispersion_imag
    _atom_type_scat_source
    'C' 'C' 0.0033 0.0016
                         'International Tables Vol C Tables 4.2.6.8 and 6.1.1.4'
    'H' 'H' 0.0000 0.0000
                         'International Tables Vol C Tables 4.2.6.8 and 6.1.1.4'
    'N' 'N' 0.0061 0.0033
                         'International Tables Vol C Tables 4.2.6.8 and 6.1.1.4'
    'O' 'O' 0.0106 0.0060
                         'International Tables Vol C Tables 4.2.6.8 and 6.1.1.4'
    'La' 'La' -0.2871 2.4523
                         'International Tables Vol C Tables 4.2.6.8 and 6.1.1.4'
_computing_data_collection     'SMART (Bruker, 1997)'
_computing_cell_refinement     'SAINT (Bruker, 1997)'
_computing_data_reduction     'SAINT (Bruker, 1997)'
_computing_structure_solution     'SHELXS97 (Sheldrick, 2008)'
_computing_structure_refinement     'SHELXL97 (Sheldrick, 2008)'
_computing_molecular_graphics     'SHELXTL (Sheldrick, 2008)'
_computing_publication_material     'SHELXTL (Sheldrick, 2008)'
loop_
    _atom_site_type_symbol
    _atom_site_label
    _atom_site_fract_x
    _atom_site_fract_y
    _atom_site_fract_z
    _atom_site_U_iso_or_equiv
    _atom_site_adp_type
    _atom_site_calc_flag
    _atom_site_refinement_flags
    _atom_site_occupancy
    _atom_site_disorder_assembly
    _atom_site_disorder_group
    La La1 0.845573(12) 0.870851(12) 0.945459(10) 0.02900(6) Uani d . 1 . .
    N N1 1.13333(19) 0.8679(2) 0.79326(15) 0.0430(7) Uani d . 1 . .
    N N2 0.90459(18) 0.70723(18) 0.87965(14) 0.0359(6) Uani d . 1 . .
    N N3 0.99585(18) 0.77290(18) 1.02680(15) 0.0367(6) Uani d . 1 . .
    N N4 0.66037(18) 0.79638(19) 0.89767(15) 0.0379(6) Uani d . 1 . .
    N N5 0.68663(18) 0.98664(18) 0.94152(15) 0.0375(6) Uani d . 1 . .
    N N6 0.80835(19) 0.9726(2) 0.78155(17) 0.0428(7) Uani d . 1 . .
    N N7 0.8123(2) 0.7497(2) 1.08954(18) 0.0495(8) Uani d . 1 . .
    O O1 0.99417(15) 0.90185(15) 0.88858(12) 0.0408(5) Uani d . 1 . .
    O O2 1.09455(15) 0.99913(16) 0.96794(12) 0.0415(5) Uani d . 1 . .
    O O3 1.20355(19) 0.77683(19) 0.89687(15) 0.0648(7) Uani d . 1 . .
    O O4 0.78752(16) 0.88449(16) 0.79238(13) 0.0477(6) Uani d . 1 . .
    O O5 0.83297(17) 1.02339(17) 0.84285(14) 0.0539(6) Uani d . 1 . .
    O O6 0.80359(19) 1.00540(19) 0.71402(15) 0.0617(7) Uani d . 1 . .
    O O7 0.80680(17) 0.70496(17) 1.02473(14) 0.0513(6) Uani d . 1 . .
    O O8 0.8016(2) 0.83975(18) 1.08626(14) 0.0616(7) Uani d . 1 . .
    O O9 0.8312(2) 0.7069(2) 1.15385(16) 0.0747(8) Uani d . 1 . .
    C C1 1.0698(2) 0.9493(2) 0.90545(18) 0.0324(7) Uani d . 1 . .
    C C2 1.1388(2) 0.9516(2) 0.84616(19) 0.0445(8) Uani d . 1 . .
    H H2A 1.1260 1.0097 0.8138 0.053 Uiso calc R 1 . .
    H H2B 1.2041 0.9565 0.8757 0.053 Uiso calc R 1 . .
    C C3 1.1680(3) 0.7818(3) 0.8261(2) 0.0476(9) Uani d . 1 . .
    C C4 1.1634(3) 0.6951(3) 0.7714(2) 0.0578(10) Uani d . 1 . .
    H H4A 1.2042 0.7060 0.7326 0.087 Uiso calc R 1 . .
    H H4B 1.0981 0.6858 0.7445 0.087 Uiso calc R 1 . .
    H H4C 1.1847 0.6382 0.8022 0.087 Uiso calc R 1 . .
    C C5 1.0850(3) 0.8778(2) 0.7122(2) 0.0453(8) Uani d . 1 . .
    C C6 1.1368(3) 0.9001(3) 0.6535(2) 0.0712(12) Uani d . 1 . .
    H H6 1.2029 0.9109 0.6664 0.085 Uiso calc R 1 . .
    C C7 1.0902(4) 0.9063(4) 0.5747(3) 0.0892(16) Uani d . 1 . .
    H H7 1.1254 0.9197 0.5345 0.107 Uiso calc R 1 . .
    C C8 0.9928(4) 0.8930(3) 0.5559(3) 0.0789(14) Uani d . 1 . .
    H H8 0.9618 0.8967 0.5030 0.095 Uiso calc R 1 . .
    C C9 0.9415(3) 0.8743(3) 0.6144(3) 0.0702(12) Uani d . 1 . .
    H H9 0.8749 0.8671 0.6016 0.084 Uiso calc R 1 . .
    C C10 0.9867(3) 0.8656(3) 0.6927(2) 0.0560(10) Uani d . 1 . .
    H H10 0.9510 0.8516 0.7324 0.067 Uiso calc R 1 . .
    C C11 0.8644(2) 0.6758(2) 0.80770(19) 0.0415(8) Uani d . 1 . .
    H H11 0.8133 0.7113 0.7796 0.050 Uiso calc R 1 . .
    C C12 0.8938(3) 0.5933(3) 0.7716(2) 0.0478(9) Uani d . 1 . .
    H H12 0.8634 0.5748 0.7208 0.057 Uiso calc R 1 . .
    C C13 0.9677(3) 0.5402(3) 0.8120(2) 0.0524(10) Uani d . 1 . .
    H H13 0.9877 0.4840 0.7894 0.063 Uiso calc R 1 . .
    C C14 1.0140(2) 0.5703(2) 0.8879(2) 0.0427(8) Uani d . 1 . .
    C C15 0.9805(2) 0.6557(2) 0.91969(18) 0.0345(7) Uani d . 1 . .
    C C16 1.0281(2) 0.6891(2) 0.99698(18) 0.0346(7) Uani d . 1 . .
    C C17 1.1050(2) 0.6354(2) 1.0390(2) 0.0451(8) Uani d . 1 . .
    C C18 1.1482(3) 0.6695(3) 1.1146(2) 0.0540(10) Uani d . 1 . .
    H H18 1.1990 0.6353 1.1446 0.065 Uiso calc R 1 . .
    C C19 1.1157(3) 0.7525(3) 1.1438(2) 0.0579(10) Uani d . 1 . .
    H H19 1.1435 0.7754 1.1941 0.069 Uiso calc R 1 . .
    C C20 1.0401(2) 0.8028(3) 1.0977(2) 0.0481(9) Uani d . 1 . .
    H H20 1.0197 0.8606 1.1178 0.058 Uiso calc R 1 . .
    C C21 1.0924(3) 0.5175(3) 0.9327(2) 0.0571(10) Uani d . 1 . .
    H H21 1.1138 0.4610 0.9114 0.069 Uiso calc R 1 . .
    C C22 1.1358(3) 0.5483(3) 1.0052(2) 0.0554(10) Uani d . 1 . .
    H H22 1.1864 0.5124 1.0337 0.067 Uiso calc R 1 . .
    C C23 0.6453(2) 0.7039(2) 0.87754(19) 0.0437(8) Uani d . 1 . .
    H H23 0.6978 0.6619 0.8860 0.052 Uiso calc R 1 . .
    C C24 0.5551(3) 0.6658(3) 0.8443(2) 0.0543(10) Uani d . 1 . .
    H H24 0.5481 0.6002 0.8314 0.065 Uiso calc R 1 . .
    C C25 0.4776(3) 0.7264(3) 0.8312(2) 0.0547(10) Uani d . 1 . .
    H H25 0.4173 0.7027 0.8081 0.066 Uiso calc R 1 . .
    C C26 0.4886(2) 0.8241(3) 0.85246(19) 0.0434(8) Uani d . 1 . .
    C C27 0.5820(2) 0.8562(2) 0.88643(17) 0.0351(7) Uani d . 1 . .
    C C28 0.5960(2) 0.9564(2) 0.91083(17) 0.0355(7) Uani d . 1 . .
    C C29 0.5157(2) 1.0197(2) 0.90190(18) 0.0410(8) Uani d . 1 . .
    C C30 0.5319(3) 1.1161(3) 0.9279(2) 0.0493(9) Uani d . 1 . .
    H H30 0.4809 1.1597 0.9235 0.059 Uiso calc R 1 . .
    C C31 0.6228(3) 1.1449(3) 0.9596(2) 0.0520(10) Uani d . 1 . .
    H H31 0.6343 1.2080 0.9784 0.062 Uiso calc R 1 . .
    C C32 0.6986(3) 1.0792(2) 0.96363(19) 0.0465(9) Uani d . 1 . .
    H H32 0.7608 1.1011 0.9828 0.056 Uiso calc R 1 . .
    C C33 0.4103(2) 0.8913(3) 0.8426(2) 0.0529(10) Uani d . 1 . .
    H H33 0.3492 0.8703 0.8190 0.063 Uiso calc R 1 . .
    C C34 0.4227(2) 0.9842(3) 0.8666(2) 0.0512(9) Uani d . 1 . .
    H H34 0.3700 1.0260 0.8602 0.061 Uiso calc R 1 . .
loop_
    _atom_site_aniso_label
    _atom_site_aniso_U_11
    _atom_site_aniso_U_22
    _atom_site_aniso_U_33
    _atom_site_aniso_U_12
    _atom_site_aniso_U_13
    _atom_site_aniso_U_23
    La1 0.02833(10) 0.02659(10) 0.03019(10) 0.00055(9) -0.00011(7) -0.00327(8)
    N1 0.0487(17) 0.0416(16) 0.0405(16) -0.0021(14) 0.0130(13) -0.0099(14)
    N2 0.0389(15) 0.0313(14) 0.0356(15) -0.0021(12) 0.0007(12) -0.0046(12)
    N3 0.0357(15) 0.0316(14) 0.0403(16) 0.0000(12) -0.0008(12) -0.0019(12)
    N4 0.0377(16) 0.0355(15) 0.0399(16) -0.0008(13) 0.0050(12) 0.0019(12)
    N5 0.0376(16) 0.0340(15) 0.0389(16) 0.0039(12) 0.0010(12) 0.0000(12)
    N6 0.0374(16) 0.0448(18) 0.0440(18) 0.0005(14) 0.0011(13) 0.0050(15)
    N7 0.0520(19) 0.052(2) 0.045(2) -0.0089(16) 0.0103(15) 0.0023(16)
    O1 0.0377(13) 0.0455(13) 0.0386(13) -0.0086(11) 0.0051(10) -0.0102(10)
    O2 0.0406(13) 0.0418(13) 0.0416(13) -0.0028(11) 0.0061(10) -0.0147(11)
    O3 0.0758(19) 0.0630(18) 0.0515(17) -0.0085(15) -0.0001(14) -0.0028(14)
    O4 0.0558(15) 0.0388(13) 0.0436(14) -0.0127(12) -0.0044(11) 0.0069(11)
    O5 0.0643(17) 0.0401(14) 0.0546(16) -0.0048(12) 0.0028(13) -0.0074(12)
    O6 0.0721(18) 0.0614(17) 0.0509(16) 0.0021(14) 0.0088(13) 0.0221(14)
    O7 0.0567(16) 0.0445(14) 0.0503(15) -0.0004(12) 0.0025(12) -0.0050(12)
    O8 0.094(2) 0.0383(15) 0.0581(17) 0.0041(14) 0.0289(14) 0.0002(12)
    O9 0.096(2) 0.077(2) 0.0511(17) -0.0066(17) 0.0107(15) 0.0189(15)
    C1 0.0351(18) 0.0268(16) 0.0341(18) 0.0027(14) 0.0024(14) -0.0043(14)
    C2 0.049(2) 0.041(2) 0.046(2) -0.0068(17) 0.0148(16) -0.0127(16)
    C3 0.045(2) 0.050(2) 0.052(2) -0.0102(18) 0.0189(18) -0.0066(19)
    C4 0.074(3) 0.042(2) 0.060(2) -0.006(2) 0.020(2) -0.0070(19)
    C5 0.054(2) 0.0401(19) 0.045(2) 0.0013(18) 0.0157(17) -0.0090(17)
    C6 0.065(3) 0.093(3) 0.060(3) 0.005(2) 0.025(2) 0.008(2)
    C7 0.111(4) 0.106(4) 0.057(3) 0.022(3) 0.033(3) 0.019(3)
    C8 0.110(4) 0.071(3) 0.051(3) 0.022(3) 0.002(3) -0.003(2)
    C9 0.074(3) 0.064(3) 0.066(3) 0.005(2) -0.005(2) -0.017(2)
    C10 0.062(3) 0.053(2) 0.053(2) -0.006(2) 0.0125(19) -0.0110(19)
    C11 0.042(2) 0.043(2) 0.038(2) -0.0083(16) 0.0018(15) -0.0070(16)
    C12 0.057(2) 0.046(2) 0.043(2) -0.0117(18) 0.0143(18) -0.0166(17)
    C13 0.071(3) 0.035(2) 0.059(2) -0.0058(19) 0.033(2) -0.0110(18)
    C14 0.051(2) 0.0297(18) 0.051(2) 0.0005(16) 0.0187(17) 0.0004(16)
    C15 0.0376(18) 0.0296(17) 0.0377(18) -0.0029(14) 0.0105(14) 0.0017(14)
    C16 0.0351(18) 0.0300(17) 0.0390(19) -0.0004(14) 0.0072(14) 0.0041(14)
    C17 0.0396(19) 0.043(2) 0.053(2) 0.0018(17) 0.0096(16) 0.0114(18)
    C18 0.045(2) 0.055(2) 0.057(2) 0.0069(19) -0.0048(18) 0.016(2)
    C19 0.056(2) 0.063(3) 0.047(2) 0.002(2) -0.0134(19) 0.0025(19)
    C20 0.050(2) 0.044(2) 0.044(2) 0.0024(17) -0.0078(17) -0.0058(17)
    C21 0.070(3) 0.035(2) 0.072(3) 0.0145(19) 0.029(2) 0.0054(19)
    C22 0.055(2) 0.044(2) 0.069(3) 0.0198(19) 0.015(2) 0.017(2)
    C23 0.041(2) 0.0371(19) 0.053(2) -0.0028(16) 0.0078(16) -0.0018(17)
    C24 0.055(2) 0.044(2) 0.063(3) -0.0121(19) 0.0084(19) -0.0058(19)
    C25 0.042(2) 0.059(2) 0.060(2) -0.0133(19) 0.0020(18) -0.002(2)
    C26 0.0361(19) 0.050(2) 0.044(2) -0.0025(17) 0.0047(15) 0.0067(17)
    C27 0.0309(17) 0.0405(19) 0.0336(17) 0.0022(15) 0.0051(13) 0.0067(14)
    C28 0.0360(18) 0.0400(19) 0.0304(17) 0.0019(15) 0.0052(14) 0.0054(14)
    C29 0.040(2) 0.047(2) 0.0370(19) 0.0089(17) 0.0114(15) 0.0121(16)
    C30 0.053(2) 0.049(2) 0.046(2) 0.0220(19) 0.0081(17) 0.0064(18)
    C31 0.067(3) 0.040(2) 0.045(2) 0.0146(19) -0.0013(18) -0.0008(16)
    C32 0.050(2) 0.041(2) 0.044(2) 0.0034(17) -0.0029(17) -0.0035(17)
    C33 0.0310(19) 0.066(3) 0.061(2) -0.0021(18) 0.0061(16) 0.011(2)
    C34 0.035(2) 0.061(3) 0.058(2) 0.0111(19) 0.0106(17) 0.019(2)
_geom_special_details
;
All e.s.d.'s (except the e.s.d. in the dihedral angle between two l.s. planes)
are estimated using the full covariance matrix. The cell e.s.d.'s are taken
into account individually in the estimation of e.s.d.'s in distances, angles
and torsion angles; correlations between e.s.d.'s in cell parameters are only
used when they are defined by crystal symmetry. An approximate (isotropic)
treatment of cell e.s.d.'s is used for estimating e.s.d.'s involving l.s.
planes.
;
loop_
    _geom_bond_atom_site_label_1
    _geom_bond_atom_site_label_2
    _geom_bond_site_symmetry_2
    _geom_bond_distance
    _geom_bond_publ_flag
    La1 O2 3_777 2.376(2) ?
    La1 O1 . 2.492(2) ?
    La1 O4 . 2.593(2) ?
    La1 O8 . 2.610(2) ?
    La1 N3 . 2.680(2) ?
    La1 N2 . 2.709(2) ?
    La1 O5 . 2.715(2) ?
    La1 N5 . 2.740(2) ?
    La1 O7 . 2.754(2) ?
    La1 N4 . 2.788(3) ?
    N1 C3 . 1.363(4) ?
    N1 C5 . 1.433(4) ?
    N1 C2 . 1.455(4) ?
    N2 C11 . 1.327(4) ?
    N2 C15 . 1.362(4) ?
    N3 C20 . 1.321(4) ?
    N3 C16 . 1.369(4) ?
    N4 C23 . 1.325(4) ?
    N4 C27 . 1.364(4) ?
    N5 C32 . 1.330(4) ?
    N5 C28 . 1.357(4) ?
    N6 O6 . 1.224(3) ?
    N6 O5 . 1.252(3) ?
    N6 O4 . 1.268(3) ?
    N7 O9 . 1.229(3) ?
    N7 O8 . 1.248(4) ?
    N7 O7 . 1.253(3) ?
    O1 C1 . 1.239(3) ?
    O2 C1 . 1.261(3) ?
    O2 La1 3_777 2.376(2) ?
    O3 C3 . 1.221(4) ?
    C1 C2 . 1.518(4) ?
    C2 H2A . 0.9700 ?
    C2 H2B . 0.9700 ?
    C3 C4 . 1.507(5) ?
    C4 H4A . 0.9600 ?
    C4 H4B . 0.9600 ?
    C4 H4C . 0.9600 ?
    C5 C6 . 1.370(5) ?
    C5 C10 . 1.376(5) ?
    C6 C7 . 1.387(6) ?
    C6 H6 . 0.9300 ?
    C7 C8 . 1.365(6) ?
    C7 H7 . 0.9300 ?
    C8 C9 . 1.353(6) ?
    C8 H8 . 0.9300 ?
    C9 C10 . 1.376(5) ?
    C9 H9 . 0.9300 ?
    C10 H10 . 0.9300 ?
    C11 C12 . 1.387(5) ?
    C11 H11 . 0.9300 ?
    C12 C13 . 1.356(5) ?
    C12 H12 . 0.9300 ?
    C13 C14 . 1.402(5) ?
    C13 H13 . 0.9300 ?
    C14 C15 . 1.408(4) ?
    C14 C21 . 1.425(5) ?
    C15 C16 . 1.441(4) ?
    C16 C17 . 1.400(4) ?
    C17 C18 . 1.403(5) ?
    C17 C22 . 1.429(5) ?
    C18 C19 . 1.357(5) ?
    C18 H18 . 0.9300 ?
    C19 C20 . 1.391(5) ?
    C19 H19 . 0.9300 ?
    C20 H20 . 0.9300 ?
    C21 C22 . 1.345(5) ?
    C21 H21 . 0.9300 ?
    C22 H22 . 0.9300 ?
    C23 C24 . 1.400(4) ?
    C23 H23 . 0.9300 ?
    C24 C25 . 1.361(5) ?
    C24 H24 . 0.9300 ?
    C25 C26 . 1.393(5) ?
    C25 H25 . 0.9300 ?
    C26 C27 . 1.411(4) ?
    C26 C33 . 1.427(5) ?
    C27 C28 . 1.444(4) ?
    C28 C29 . 1.414(4) ?
    C29 C30 . 1.403(5) ?
    C29 C34 . 1.428(5) ?
    C30 C31 . 1.358(5) ?
    C30 H30 . 0.9300 ?
    C31 C32 . 1.392(5) ?
    C31 H31 . 0.9300 ?
    C32 H32 . 0.9300 ?
    C33 C34 . 1.344(5) ?
    C33 H33 . 0.9300 ?
    C34 H34 . 0.9300 ?
loop_
    _geom_angle_atom_site_label_1
    _geom_angle_atom_site_label_2
    _geom_angle_atom_site_label_3
    _geom_angle_site_symmetry_1
    _geom_angle_site_symmetry_3
    _geom_angle
    _geom_angle_publ_flag
    O2 La1 O1 3_777 . 83.13(7) ?
    O2 La1 O4 3_777 . 125.60(7) ?
    O1 La1 O4 . . 74.74(7) y
    O2 La1 O8 3_777 . 70.80(8) ?
    O1 La1 O8 . . 137.26(8) ?
    O4 La1 O8 . . 147.97(8) ?
    O2 La1 N3 3_777 . 84.08(7) ?
    O1 La1 N3 . . 69.20(7) ?
    O4 La1 N3 . . 129.44(8) ?
    O8 La1 N3 . . 74.80(8) ?
    O2 La1 N2 3_777 . 141.31(7) ?
    O1 La1 N2 . . 69.05(7) ?
    O4 La1 N2 . . 73.23(7) ?
    O8 La1 N2 . . 112.44(8) ?
    N3 La1 N2 . . 61.51(7) ?
    O2 La1 O5 3_777 . 77.98(7) ?
    O1 La1 O5 . . 65.36(7) ?
    O4 La1 O5 . . 47.63(7) ?
    O8 La1 O5 . . 135.76(8) ?
    N3 La1 O5 . . 132.60(8) ?
    N2 La1 O5 . . 111.57(7) ?
    O2 La1 N5 3_777 . 77.10(7) ?
    O1 La1 N5 . . 129.03(7) ?
    O4 La1 N5 . . 79.69(7) ?
    O8 La1 N5 . . 78.07(8) ?
    N3 La1 N5 . . 150.86(8) ?
    N2 La1 N5 . . 141.46(7) ?
    O5 La1 N5 . . 64.76(7) ?
    O2 La1 O7 3_777 . 113.62(7) ?
    O1 La1 O7 . . 125.74(7) ?
    O4 La1 O7 . . 119.74(7) ?
    O8 La1 O7 . . 46.86(7) ?
    N3 La1 O7 . . 62.44(7) ?
    N2 La1 O7 . . 67.34(7) ?
    O5 La1 O7 . . 163.54(7) ?
    N5 La1 O7 . . 105.22(7) ?
    O2 La1 N4 3_777 . 132.04(7) ?
    O1 La1 N4 . . 139.19(7) ?
    O4 La1 N4 . . 67.69(7) ?
    O8 La1 N4 . . 81.15(8) ?
    N3 La1 N4 . . 125.42(8) ?
    N2 La1 N4 . . 85.05(8) ?
    O5 La1 N4 . . 98.33(7) ?
    N5 La1 N4 . . 59.17(8) ?
    O7 La1 N4 . . 65.28(7) ?
    C3 N1 C5 . . 123.5(3) ?
    C3 N1 C2 . . 117.3(3) ?
    C5 N1 C2 . . 119.0(3) ?
    C11 N2 C15 . . 117.4(3) ?
    C11 N2 La1 . . 122.7(2) ?
    C15 N2 La1 . . 119.86(18) ?
    C20 N3 C16 . . 117.8(3) ?
    C20 N3 La1 . . 121.1(2) ?
    C16 N3 La1 . . 121.06(19) ?
    C23 N4 C27 . . 117.0(3) ?
    C23 N4 La1 . . 121.8(2) ?
    C27 N4 La1 . . 120.83(19) ?
    C32 N5 C28 . . 117.8(3) ?
    C32 N5 La1 . . 119.2(2) ?
    C28 N5 La1 . . 122.8(2) ?
    O6 N6 O5 . . 122.4(3) ?
    O6 N6 O4 . . 120.8(3) ?
    O5 N6 O4 . . 116.8(3) ?
    O9 N7 O8 . . 121.4(3) ?
    O9 N7 O7 . . 121.1(3) ?
    O8 N7 O7 . . 117.4(3) ?
    C1 O1 La1 . . 138.33(19) ?
    C1 O2 La1 . 3_777 161.3(2) ?
    N6 O4 La1 . . 100.05(18) ?
    N6 O5 La1 . . 94.59(18) ?
    N7 O7 La1 . . 92.03(18) ?
    N7 O8 La1 . . 99.1(2) ?
    O1 C1 O2 . . 125.5(3) ?
    O1 C1 C2 . . 118.8(3) ?
    O2 C1 C2 . . 115.7(3) ?
    N1 C2 C1 . . 115.0(3) ?
    N1 C2 H2A . . 108.5 ?
    C1 C2 H2A . . 108.5 ?
    N1 C2 H2B . . 108.5 ?
    C1 C2 H2B . . 108.5 ?
    H2A C2 H2B . . 107.5 ?
    O3 C3 N1 . . 120.5(3) ?
    O3 C3 C4 . . 121.9(4) ?
    N1 C3 C4 . . 117.5(3) ?
    C3 C4 H4A . . 109.5 ?
    C3 C4 H4B . . 109.5 ?
    H4A C4 H4B . . 109.5 ?
    C3 C4 H4C . . 109.5 ?
    H4A C4 H4C . . 109.5 ?
    H4B C4 H4C . . 109.5 ?
    C6 C5 C10 . . 119.7(4) ?
    C6 C5 N1 . . 119.8(3) ?
    C10 C5 N1 . . 120.5(3) ?
    C5 C6 C7 . . 119.6(4) ?
    C5 C6 H6 . . 120.2 ?
    C7 C6 H6 . . 120.2 ?
    C8 C7 C6 . . 120.2(4) ?
    C8 C7 H7 . . 119.9 ?
    C6 C7 H7 . . 119.9 ?
    C9 C8 C7 . . 119.9(4) ?
    C9 C8 H8 . . 120.0 ?
    C7 C8 H8 . . 120.0 ?
    C8 C9 C10 . . 120.7(4) ?
    C8 C9 H9 . . 119.6 ?
    C10 C9 H9 . . 119.6 ?
    C5 C10 C9 . . 119.8(4) ?
    C5 C10 H10 . . 120.1 ?
    C9 C10 H10 . . 120.1 ?
    N2 C11 C12 . . 124.2(3) ?
    N2 C11 H11 . . 117.9 ?
    C12 C11 H11 . . 117.9 ?
    C13 C12 C11 . . 118.6(3) ?
    C13 C12 H12 . . 120.7 ?
    C11 C12 H12 . . 120.7 ?
    C12 C13 C14 . . 119.9(3) ?
    C12 C13 H13 . . 120.1 ?
    C14 C13 H13 . . 120.1 ?
    C13 C14 C15 . . 117.8(3) ?
    C13 C14 C21 . . 122.1(3) ?
    C15 C14 C21 . . 120.1(3) ?
    N2 C15 C14 . . 122.0(3) ?
    N2 C15 C16 . . 119.2(3) ?
    C14 C15 C16 . . 118.8(3) ?
    N3 C16 C17 . . 122.2(3) ?
    N3 C16 C15 . . 118.4(3) ?
    C17 C16 C15 . . 119.4(3) ?
    C16 C17 C18 . . 117.6(3) ?
    C16 C17 C22 . . 120.0(3) ?
    C18 C17 C22 . . 122.3(3) ?
    C19 C18 C17 . . 119.8(3) ?
    C19 C18 H18 . . 120.1 ?
    C17 C18 H18 . . 120.1 ?
    C18 C19 C20 . . 119.2(3) ?
    C18 C19 H19 . . 120.4 ?
    C20 C19 H19 . . 120.4 ?
    N3 C20 C19 . . 123.4(3) ?
    N3 C20 H20 . . 118.3 ?
    C19 C20 H20 . . 118.3 ?
    C22 C21 C14 . . 120.9(3) ?
    C22 C21 H21 . . 119.6 ?
    C14 C21 H21 . . 119.6 ?
    C21 C22 C17 . . 120.7(3) ?
    C21 C22 H22 . . 119.6 ?
    C17 C22 H22 . . 119.6 ?
    N4 C23 C24 . . 123.8(3) ?
    N4 C23 H23 . . 118.1 ?
    C24 C23 H23 . . 118.1 ?
    C25 C24 C23 . . 118.8(3) ?
    C25 C24 H24 . . 120.6 ?
    C23 C24 H24 . . 120.6 ?
    C24 C25 C26 . . 120.0(3) ?
    C24 C25 H25 . . 120.0 ?
    C26 C25 H25 . . 120.0 ?
    C25 C26 C27 . . 117.5(3) ?
    C25 C26 C33 . . 123.1(3) ?
    C27 C26 C33 . . 119.4(3) ?
    N4 C27 C26 . . 122.8(3) ?
    N4 C27 C28 . . 118.0(3) ?
    C26 C27 C28 . . 119.2(3) ?
    N5 C28 C29 . . 122.2(3) ?
    N5 C28 C27 . . 118.4(3) ?
    C29 C28 C27 . . 119.4(3) ?
    C30 C29 C28 . . 117.7(3) ?
    C30 C29 C34 . . 122.8(3) ?
    C28 C29 C34 . . 119.5(3) ?
    C31 C30 C29 . . 119.4(3) ?
    C31 C30 H30 . . 120.3 ?
    C29 C30 H30 . . 120.3 ?
    C30 C31 C32 . . 119.4(3) ?
    C30 C31 H31 . . 120.3 ?
    C32 C31 H31 . . 120.3 ?
    N5 C32 C31 . . 123.4(3) ?
    N5 C32 H32 . . 118.3 ?
    C31 C32 H32 . . 118.3 ?
    C34 C33 C26 . . 121.7(3) ?
    C34 C33 H33 . . 119.2 ?
    C26 C33 H33 . . 119.2 ?
    C33 C34 C29 . . 120.9(3) ?
    C33 C34 H34 . . 119.6 ?
    C29 C34 H34 . . 119.6 ?
loop_
    _geom_torsion_atom_site_label_1
    _geom_torsion_atom_site_label_2
    _geom_torsion_atom_site_label_3
    _geom_torsion_atom_site_label_4
    _geom_torsion_site_symmetry_1
    _geom_torsion_site_symmetry_2
    _geom_torsion_site_symmetry_3
    _geom_torsion_site_symmetry_4
    _geom_torsion
    _geom_torsion_publ_flag
    O2 La1 N2 C11 3_777 . . . -147.4(2) ?
    O1 La1 N2 C11 . . . . -100.4(2) ?
    O4 La1 N2 C11 . . . . -20.7(2) ?
    O8 La1 N2 C11 . . . . 125.7(2) ?
    N3 La1 N2 C11 . . . . -177.4(3) ?
    O5 La1 N2 C11 . . . . -49.6(2) ?
    N5 La1 N2 C11 . . . . 26.6(3) ?
    O7 La1 N2 C11 . . . . 112.7(2) ?
    N4 La1 N2 C11 . . . . 47.4(2) ?
    O2 La1 N2 C15 3_777 . . . 30.4(3) ?
    O1 La1 N2 C15 . . . . 77.3(2) ?
    O4 La1 N2 C15 . . . . 157.0(2) ?
    O8 La1 N2 C15 . . . . -56.6(2) ?
    N3 La1 N2 C15 . . . . 0.3(2) ?
    O5 La1 N2 C15 . . . . 128.1(2) ?
    N5 La1 N2 C15 . . . . -155.73(19) ?
    O7 La1 N2 C15 . . . . -69.6(2) ?
    N4 La1 N2 C15 . . . . -134.9(2) ?
    O2 La1 N3 C20 3_777 . . . 18.8(2) ?
    O1 La1 N3 C20 . . . . 103.7(3) ?
    O4 La1 N3 C20 . . . . 151.1(2) ?
    O8 La1 N3 C20 . . . . -52.8(2) ?
    N2 La1 N3 C20 . . . . -179.5(3) ?
    O5 La1 N3 C20 . . . . 86.5(3) ?
    N5 La1 N3 C20 . . . . -30.9(3) ?
    O7 La1 N3 C20 . . . . -101.7(3) ?
    N4 La1 N3 C20 . . . . -119.9(2) ?
    O2 La1 N3 C16 3_777 . . . -162.5(2) ?
    O1 La1 N3 C16 . . . . -77.6(2) ?
    O4 La1 N3 C16 . . . . -30.2(3) ?
    O8 La1 N3 C16 . . . . 125.8(2) ?
    N2 La1 N3 C16 . . . . -0.8(2) ?
    O5 La1 N3 C16 . . . . -94.8(2) ?
    N5 La1 N3 C16 . . . . 147.8(2) ?
    O7 La1 N3 C16 . . . . 77.0(2) ?
    N4 La1 N3 C16 . . . . 58.7(2) ?
    O2 La1 N4 C23 3_777 . . . -151.3(2) ?
    O1 La1 N4 C23 . . . . 65.8(3) ?
    O4 La1 N4 C23 . . . . 90.2(2) ?
    O8 La1 N4 C23 . . . . -97.3(2) ?
    N3 La1 N4 C23 . . . . -33.2(3) ?
    N2 La1 N4 C23 . . . . 16.3(2) ?
    O5 La1 N4 C23 . . . . 127.4(2) ?
    N5 La1 N4 C23 . . . . -178.7(3) ?
    O7 La1 N4 C23 . . . . -51.0(2) ?
    O2 La1 N4 C27 3_777 . . . 35.3(3) ?
    O1 La1 N4 C27 . . . . -107.6(2) ?
    O4 La1 N4 C27 . . . . -83.2(2) ?
    O8 La1 N4 C27 . . . . 89.3(2) ?
    N3 La1 N4 C27 . . . . 153.4(2) ?
    N2 La1 N4 C27 . . . . -157.1(2) ?
    O5 La1 N4 C27 . . . . -45.9(2) ?
    N5 La1 N4 C27 . . . . 8.0(2) ?
    O7 La1 N4 C27 . . . . 135.6(2) ?
    O2 La1 N5 C32 3_777 . . . 19.8(2) ?
    O1 La1 N5 C32 . . . . -50.2(3) ?
    O4 La1 N5 C32 . . . . -110.7(2) ?
    O8 La1 N5 C32 . . . . 92.5(2) ?
    N3 La1 N5 C32 . . . . 70.9(3) ?
    N2 La1 N5 C32 . . . . -156.3(2) ?
    O5 La1 N5 C32 . . . . -62.9(2) ?
    O7 La1 N5 C32 . . . . 131.1(2) ?
    N4 La1 N5 C32 . . . . 179.2(3) ?
    O2 La1 N5 C28 3_777 . . . -166.6(2) ?
    O1 La1 N5 C28 . . . . 123.5(2) ?
    O4 La1 N5 C28 . . . . 62.9(2) ?
    O8 La1 N5 C28 . . . . -93.9(2) ?
    N3 La1 N5 C28 . . . . -115.5(2) ?
    N2 La1 N5 C28 . . . . 17.3(3) ?
    O5 La1 N5 C28 . . . . 110.8(2) ?
    O7 La1 N5 C28 . . . . -55.3(2) ?
    N4 La1 N5 C28 . . . . -7.1(2) ?
    O2 La1 O1 C1 3_777 . . . 11.0(3) ?
    O4 La1 O1 C1 . . . . 140.9(3) ?
    O8 La1 O1 C1 . . . . -40.8(3) ?
    N3 La1 O1 C1 . . . . -75.2(3) ?
    N2 La1 O1 C1 . . . . -141.6(3) ?
    O5 La1 O1 C1 . . . . 90.9(3) ?
    N5 La1 O1 C1 . . . . 78.2(3) ?
    O7 La1 O1 C1 . . . . -103.2(3) ?
    N4 La1 O1 C1 . . . . 164.2(3) ?
    O6 N6 O4 La1 . . . . 170.4(2) ?
    O5 N6 O4 La1 . . . . -10.1(3) ?
    O2 La1 O4 N6 3_777 . . . 4.9(2) ?
    O1 La1 O4 N6 . . . . -64.73(18) ?
    O8 La1 O4 N6 . . . . 117.36(19) ?
    N3 La1 O4 N6 . . . . -110.21(18) ?
    N2 La1 O4 N6 . . . . -136.97(19) ?
    O5 La1 O4 N6 . . . . 5.63(16) ?
    N5 La1 O4 N6 . . . . 70.76(18) ?
    O7 La1 O4 N6 . . . . 172.49(17) ?
    N4 La1 O4 N6 . . . . 131.5(2) ?
    O6 N6 O5 La1 . . . . -170.9(3) ?
    O4 N6 O5 La1 . . . . 9.6(3) ?
    O2 La1 O5 N6 3_777 . . . 173.77(19) ?
    O1 La1 O5 N6 . . . . 85.88(18) ?
    O4 La1 O5 N6 . . . . -5.63(16) ?
    O8 La1 O5 N6 . . . . -140.71(17) ?
    N3 La1 O5 N6 . . . . 103.60(18) ?
    N2 La1 O5 N6 . . . . 33.07(19) ?
    N5 La1 O5 N6 . . . . -104.96(19) ?
    O7 La1 O5 N6 . . . . -49.8(3) ?
    N4 La1 O5 N6 . . . . -54.87(18) ?
    O9 N7 O7 La1 . . . . -156.3(3) ?
    O8 N7 O7 La1 . . . . 21.0(3) ?
    O2 La1 O7 N7 3_777 . . . 13.6(2) ?
    O1 La1 O7 N7 . . . . 112.44(18) ?
    O4 La1 O7 N7 . . . . -155.40(17) ?
    O8 La1 O7 N7 . . . . -12.01(18) ?
    N3 La1 O7 N7 . . . . 82.79(19) ?
    N2 La1 O7 N7 . . . . 151.4(2) ?
    O5 La1 O7 N7 . . . . -119.1(3) ?
    N5 La1 O7 N7 . . . . -68.74(19) ?
    N4 La1 O7 N7 . . . . -113.51(19) ?
    O9 N7 O8 La1 . . . . 154.8(3) ?
    O7 N7 O8 La1 . . . . -22.5(3) ?
    O2 La1 O8 N7 3_777 . . . -143.0(2) ?
    O1 La1 O8 N7 . . . . -87.3(2) ?
    O4 La1 O8 N7 . . . . 89.7(2) ?
    N3 La1 O8 N7 . . . . -54.1(2) ?
    N2 La1 O8 N7 . . . . -4.4(2) ?
    O5 La1 O8 N7 . . . . 169.36(18) ?
    N5 La1 O8 N7 . . . . 136.7(2) ?
    O7 La1 O8 N7 . . . . 12.21(18) ?
    N4 La1 O8 N7 . . . . 76.5(2) ?
    La1 O1 C1 O2 . . . . 3.0(5) ?
    La1 O1 C1 C2 . . . . -175.1(2) ?
    La1 O2 C1 O1 3_777 . . . -135.8(5) ?
    La1 O2 C1 C2 3_777 . . . 42.3(7) ?
    C3 N1 C2 C1 . . . . -71.2(4) ?
    C5 N1 C2 C1 . . . . 103.4(3) ?
    O1 C1 C2 N1 . . . . -26.0(4) ?
    O2 C1 C2 N1 . . . . 155.8(3) ?
    C5 N1 C3 O3 . . . . -175.7(3) ?
    C2 N1 C3 O3 . . . . -1.3(5) ?
    C5 N1 C3 C4 . . . . 6.1(5) ?
    C2 N1 C3 C4 . . . . -179.5(3) ?
    C3 N1 C5 C6 . . . . -91.5(4) ?
    C2 N1 C5 C6 . . . . 94.2(4) ?
    C3 N1 C5 C10 . . . . 88.9(4) ?
    C2 N1 C5 C10 . . . . -85.5(4) ?
    C10 C5 C6 C7 . . . . -2.5(6) ?
    N1 C5 C6 C7 . . . . 177.8(4) ?
    C5 C6 C7 C8 . . . . 1.8(7) ?
    C6 C7 C8 C9 . . . . 0.5(7) ?
    C7 C8 C9 C10 . . . . -1.9(7) ?
    C6 C5 C10 C9 . . . . 1.1(6) ?
    N1 C5 C10 C9 . . . . -179.3(3) ?
    C8 C9 C10 C5 . . . . 1.1(6) ?
    C15 N2 C11 C12 . . . . 1.1(5) ?
    La1 N2 C11 C12 . . . . 178.9(2) ?
    N2 C11 C12 C13 . . . . 0.5(5) ?
    C11 C12 C13 C14 . . . . -1.3(5) ?
    C12 C13 C14 C15 . . . . 0.4(5) ?
    C12 C13 C14 C21 . . . . -179.6(3) ?
    C11 N2 C15 C14 . . . . -2.0(4) ?
    La1 N2 C15 C14 . . . . -179.9(2) ?
    C11 N2 C15 C16 . . . . 178.1(3) ?
    La1 N2 C15 C16 . . . . 0.2(4) ?
    C13 C14 C15 N2 . . . . 1.3(5) ?
    C21 C14 C15 N2 . . . . -178.7(3) ?
    C13 C14 C15 C16 . . . . -178.8(3) ?
    C21 C14 C15 C16 . . . . 1.2(5) ?
    C20 N3 C16 C17 . . . . 0.1(5) ?
    La1 N3 C16 C17 . . . . -178.6(2) ?
    C20 N3 C16 C15 . . . . -179.9(3) ?
    La1 N3 C16 C15 . . . . 1.3(4) ?
    N2 C15 C16 N3 . . . . -1.0(4) ?
    C14 C15 C16 N3 . . . . 179.1(3) ?
    N2 C15 C16 C17 . . . . 178.9(3) ?
    C14 C15 C16 C17 . . . . -1.0(4) ?
    N3 C16 C17 C18 . . . . 1.1(5) ?
    C15 C16 C17 C18 . . . . -178.8(3) ?
    N3 C16 C17 C22 . . . . 179.9(3) ?
    C15 C16 C17 C22 . . . . 0.0(5) ?
    C16 C17 C18 C19 . . . . -0.9(5) ?
    C22 C17 C18 C19 . . . . -179.7(4) ?
    C17 C18 C19 C20 . . . . -0.5(6) ?
    C16 N3 C20 C19 . . . . -1.6(5) ?
    La1 N3 C20 C19 . . . . 177.1(3) ?
    C18 C19 C20 N3 . . . . 1.8(6) ?
    C13 C14 C21 C22 . . . . 179.7(3) ?
    C15 C14 C21 C22 . . . . -0.4(5) ?
    C14 C21 C22 C17 . . . . -0.7(6) ?
    C16 C17 C22 C21 . . . . 0.9(5) ?
    C18 C17 C22 C21 . . . . 179.7(3) ?
    C27 N4 C23 C24 . . . . 1.5(5) ?
    La1 N4 C23 C24 . . . . -172.2(3) ?
    N4 C23 C24 C25 . . . . 0.3(5) ?
    C23 C24 C25 C26 . . . . -1.4(5) ?
    C24 C25 C26 C27 . . . . 0.7(5) ?
    C24 C25 C26 C33 . . . . -178.2(3) ?
    C23 N4 C27 C26 . . . . -2.2(4) ?
    La1 N4 C27 C26 . . . . 171.5(2) ?
    C23 N4 C27 C28 . . . . 177.6(3) ?
    La1 N4 C27 C28 . . . . -8.7(4) ?
    C25 C26 C27 N4 . . . . 1.1(5) ?
    C33 C26 C27 N4 . . . . -179.9(3) ?
    C25 C26 C27 C28 . . . . -178.7(3) ?
    C33 C26 C27 C28 . . . . 0.3(5) ?
    C32 N5 C28 C29 . . . . 0.1(4) ?
    La1 N5 C28 C29 . . . . -173.6(2) ?
    C32 N5 C28 C27 . . . . 179.9(3) ?
    La1 N5 C28 C27 . . . . 6.2(4) ?
    N4 C27 C28 N5 . . . . 1.8(4) ?
    C26 C27 C28 N5 . . . . -178.4(3) ?
    N4 C27 C28 C29 . . . . -178.4(3) ?
    C26 C27 C28 C29 . . . . 1.5(4) ?
    N5 C28 C29 C30 . . . . -1.6(5) ?
    C27 C28 C29 C30 . . . . 178.6(3) ?
    N5 C28 C29 C34 . . . . 177.9(3) ?
    C27 C28 C29 C34 . . . . -2.0(4) ?
    C28 C29 C30 C31 . . . . 0.6(5) ?
    C34 C29 C30 C31 . . . . -178.8(3) ?
    C29 C30 C31 C32 . . . . 1.7(5) ?
    C28 N5 C32 C31 . . . . 2.5(5) ?
    La1 N5 C32 C31 . . . . 176.4(3) ?
    C30 C31 C32 N5 . . . . -3.4(5) ?
    C25 C26 C33 C34 . . . . 177.3(4) ?
    C27 C26 C33 C34 . . . . -1.6(5) ?
    C26 C33 C34 C29 . . . . 1.1(5) ?
    C30 C29 C34 C33 . . . . -179.9(3) ?
    C28 C29 C34 C33 . . . . 0.7(5) ?
data_global
_journal_date_recd_electronic     2008-10-28
_journal_date_accepted     2008-11-16
_journal_name_full     'Acta Crystallographica, Section E'
_journal_year     2009
_journal_volume     65
_journal_issue      1
_journal_page_first     m59
_journal_page_last     m59
_journal_paper_category     QM
_journal_coeditor_code     HK2563
_publ_contact_author_name     'Xiao Nan Gao'
_publ_contact_author_address
;
Department of Chemistry
East Tennessee State University
Johnson City
Tennessee
USA
;
_publ_contact_author_email     dzgxn1986@hotmail.com
_publ_contact_author_fax     '011 423 747 7880'
_publ_contact_author_phone     '011 423 747 7880'
_publ_section_title
;\
Bis(\m-<i>N</i>-acetyl-<i>N</i>-phenylglycinato-\k^2^<i>O</i>:<i>O</i>')\
bis[dinitrato-\k^4^<i>O</i>,<i>O</i>'-bis(1,10-phenanthroline-\
\k^2^<i>N</i>,<i>N</i>')lanthanum(III)]
;
loop_
    _publ_author_name
    _publ_author_address
    'Xiaonan Gao'
;
Department of Chemistry
East Tennessee State University
Johnson City
Tennessee
USA
;
