# Supplementary material for: Bis(μ-N-acetyl-N-phenyl­glycinato-κ2 O:O′)bis­[dinitrato-κ4 O,O′-bis­(1,10-phenanthroline-κ2 N,N′)lanthanum(III)]
Source: Acta Crystallogr Sect E Struct Rep Online. 2008 Dec 13;65(Pt 1):m59. doi: 10.1107/S1600536808038075 (PMC2967901; doi:10.1107/S1600536808038075)
Supplement: Supplementary file 2 [file e-65-00m59-Isup2.hkl]

# 
# h,k,l, Fc-squared, Fo-squared, sigma(Fo-squared) and status flag 
# 
data_I
_shelx_title ' 070828c111hao in P2(1)/n' 
_shelx_refln_list_code          4 
_shelx_F_calc_maximum      290.09 
_exptl_crystal_F_000      1632.00 
_reflns_d_resolution_high  0.8406 
 
loop_ 
 _symmetry_equiv_pos_as_xyz 
 'x, y, z' 
 '-x+1/2, y+1/2, -z+1/2' 
 '-x, -y, -z' 
 'x-1/2, -y-1/2, z-1/2' 
 
_cell_length_a    14.0891 
_cell_length_b    13.7610 
_cell_length_c    16.9962 
_cell_angle_alpha  90.000 
_cell_angle_beta  100.121 
_cell_angle_gamma  90.000 
 
_shelx_F_squared_multiplier     1.000 
 
loop_ 
 _refln_index_h 
 _refln_index_k 
 _refln_index_l 
 _refln_F_squared_calc 
 _refln_F_squared_meas 
 _refln_F_squared_sigma 
 _refln_observed_status 
   2   0   0     4428.46     3632.88     85.08 o 
   4   0   0    51537.77    52312.57    626.79 o 
   6   0   0    77653.90    76086.46    909.43 o 
   8   0   0        1.06      -45.13     30.09 o 
  10   0   0      802.77      788.40     62.54 o 
  12   0   0     4909.36     4817.29    213.01 o 
  14   0   0     1908.01     1795.88    155.32 o 
  16   0   0     3203.94     3505.47    222.28 o 
   1   1   0     2671.39     3041.57     47.19 o 
   2   1   0     6149.58     6468.29     91.05 o 
   3   1   0    29804.36    30780.34    622.64 o 
   4   1   0    10765.62    10672.52    133.09 o 
   5   1   0     4606.87     4711.14     83.91 o 
   6   1   0      468.69      492.91     51.74 o 
   7   1   0     4311.73     4205.21     77.87 o 
   8   1   0     5521.17     5314.94     93.09 o 
   9   1   0     5414.92     5345.14     98.77 o 
  10   1   0       52.06       40.26     25.63 o 
  11   1   0     1090.60     1108.01    108.52 o 
  12   1   0      212.52      189.54     53.89 o 
  13   1   0     3539.45     3382.51    132.77 o 
  14   1   0     1661.23     1629.27    109.00 o 
  15   1   0        6.65      -72.36     48.24 o 
  16   1   0      246.21       97.64     67.21 o 
   0   2   0      899.79      859.52     41.47 o 
   1   2   0     9465.05    11481.89    234.60 o 
   2   2   0     1259.37     1325.90     50.61 o 
   3   2   0     3118.15     3224.92     64.32 o 
   4   2   0      257.54      299.54     25.53 o 
   5   2   0    19344.51    19394.90    222.46 o 
   6   2   0     6532.82     6756.90    112.83 o 
   7   2   0     7257.85     7174.41    180.21 o 
   8   2   0      118.58      160.06     25.56 o 
   9   2   0     3891.04     3809.32     84.39 o 
  10   2   0      853.79      787.76     56.57 o 
  11   2   0     7846.37     7394.01    152.96 o 
  12   2   0       13.32       18.44     41.88 o 
  13   2   0      114.19       64.33     52.71 o 
  14   2   0        0.55       26.63     51.69 o 
  15   2   0     3346.14     3505.97    148.68 o 
  16   2   0       46.92      -68.07     59.06 o 
   1   3   0     7302.00     7978.37    146.64 o 
   2   3   0     6750.73     7171.11    102.15 o 
   3   3   0      340.62      400.55     28.49 o 
   4   3   0     7376.12     7653.64     96.95 o 
   5   3   0     1929.88     2174.59     63.30 o 
   6   3   0       38.46       58.40     25.63 o 
   7   3   0     5016.88     4605.30    100.85 o 
   8   3   0     8361.79     8577.50    148.62 o 
   9   3   0     3277.26     3286.03     97.14 o 
  10   3   0        4.58      -24.99     23.99 o 
  11   3   0     1270.81     1108.35     81.65 o 
  12   3   0     1653.16     1711.81    126.55 o 
  13   3   0     3333.00     3032.59    130.34 o 
  14   3   0     1314.22     1327.95    193.74 o 
  15   3   0       48.02      -29.94     54.12 o 
  16   3   0        1.45      -36.31     55.74 o 
   0   4   0    25591.78    28175.38    469.04 o 
   1   4   0       38.41      102.44     18.55 o 
   2   4   0     1429.99     1364.55     38.95 o 
   3   4   0      322.87      323.88     29.61 o 
   4   4   0     8488.14     8477.42    184.57 o 
   5   4   0       39.64       25.68     22.76 o 
   6   4   0     6650.38     6556.09    101.48 o 
   7   4   0       19.24        4.85     35.26 o 
   8   4   0     3575.38     3531.87     98.38 o 
   9   4   0       39.25       55.29     34.39 o 
  10   4   0    11669.96    11462.62    196.06 o 
  11   4   0      574.32      566.33     65.17 o 
  12   4   0     1315.98     1148.63    150.59 o 
  13   4   0        7.72        8.11     87.87 o 
  14   4   0     2219.79     2184.05    121.71 o 
  15   4   0      135.40      228.87     67.63 o 
  16   4   0     2647.52     2946.14    149.45 o 
   1   5   0    16759.72    17094.21    185.03 o 
   2   5   0    28688.81    29750.21    329.67 o 
   3   5   0     8458.34     8623.56    112.55 o 
   4   5   0    11058.87    12110.21    144.62 o 
   5   5   0      754.80      814.77     56.11 o 
   6   5   0     3691.94     3781.30     95.29 o 
   7   5   0     8862.01     9069.54    158.03 o 
   8   5   0     8746.32     8566.36    158.39 o 
   9   5   0     2250.86     2282.28     75.82 o 
  10   5   0       43.72       38.09     41.64 o 
  11   5   0      187.75      218.13     49.30 o 
  12   5   0     2854.45     2914.98    113.26 o 
  13   5   0     3356.78     3120.37    136.75 o 
  14   5   0     1683.83     1790.90    150.55 o 
  15   5   0       45.56       70.38     62.74 o 
   0   6   0     9578.60    10523.02    245.55 o 
   1   6   0    32868.00    33470.60    603.49 o 
   2   6   0      293.85      307.50     28.09 o 
   3   6   0      186.22      168.28     23.20 o 
   4   6   0     2291.03     2273.14     57.89 o 
   5   6   0    13589.54    13532.77    164.57 o 
   6   6   0      461.83      427.15     43.42 o 
   7   6   0     7133.41     7506.24    148.25 o 
   8   6   0      581.63      563.92     58.33 o 
   9   6   0     1952.16     1923.53     90.92 o 
  10   6   0      511.64      492.61     58.39 o 
  11   6   0     6558.31     6431.34    177.54 o 
  12   6   0       79.96       47.71     44.54 o 
  13   6   0       24.63       19.29     82.98 o 
  14   6   0        7.03       69.06     57.33 o 
  15   6   0     2366.70     2540.06    133.98 o 
   1   7   0     4499.83     4436.92     87.35 o 
   2   7   0    14234.75    14441.78    178.75 o 
   3   7   0    29401.68    30082.41    310.78 o 
   4   7   0     2293.38     2365.30     63.45 o 
   5   7   0      802.32      859.30     43.00 o 
   6   7   0      162.53      131.76     48.25 o 
   7   7   0     3471.13     3638.54    142.05 o 
   8   7   0     5374.25     5497.22    151.19 o 
   9   7   0     4447.31     4559.27    170.98 o 
  10   7   0      319.65      212.15     52.03 o 
  11   7   0      171.67      150.13     50.16 o 
  12   7   0     1216.69     1239.43    100.72 o 
  13   7   0     1880.38     1971.36    118.46 o 
  14   7   0     1050.30      755.11     89.98 o 
   0   8   0    28628.36    27829.97    528.97 o 
   1   8   0     7106.71     7140.61    126.78 o 
   2   8   0     1761.46     1880.56     62.27 o 
   3   8   0       17.10      -16.61     33.70 o 
   4   8   0     7201.42     7323.22    120.84 o 
   5   8   0     2494.20     2591.97    102.24 o 
   6   8   0     4191.94     4105.65    128.15 o 
   7   8   0       61.35       36.64     41.28 o 
   8   8   0        5.82      -33.80     39.97 o 
   9   8   0     1224.21     1363.84     91.29 o 
  10   8   0     1561.76     1710.10    103.24 o 
  11   8   0      105.77       81.59     77.18 o 
  12   8   0     1695.59     1834.67    126.81 o 
  13   8   0        9.55       50.75     58.28 o 
  14   8   0      516.50      577.96     85.98 o 
   1   9   0     7584.58     7706.04    132.99 o 
   2   9   0     4838.04     4907.18    145.30 o 
   3   9   0     1756.06     1723.83     64.28 o 
   4   9   0     3397.19     3555.05     92.15 o 
   5   9   0     1243.44     1325.85     86.00 o 
   6   9   0       12.39       -2.83     41.99 o 
   7   9   0     5896.57     6140.11    184.04 o 
   8   9   0    13477.67    13349.18    265.05 o 
   9   9   0       31.03      -14.72     46.71 o 
  10   9   0       30.80       84.06     52.50 o 
  11   9   0      162.82      213.31    127.32 o 
  12   9   0     1952.27     1815.81    146.47 o 
  13   9   0     1299.83     1317.57    108.44 o 
   0  10   0      113.48       83.56     37.31 o 
   1  10   0     5992.56     5891.39    121.13 o 
   2  10   0        1.71      -41.29     27.53 o 
   3  10   0      452.73      402.92     40.76 o 
   4  10   0      569.57      596.53     84.26 o 
   5  10   0     6072.57     6096.38    168.30 o 
   6  10   0       39.31       39.51     49.01 o 
   7  10   0     1128.67     1138.63     88.82 o 
   8  10   0       86.46       73.06     54.00 o 
   9  10   0     1416.63     1168.79    125.78 o 
  10  10   0      632.40      599.14     78.76 o 
  11  10   0     2257.49     2207.75    126.88 o 
  12  10   0        6.60      -46.47     57.42 o 
  13  10   0        4.36      -55.24     68.90 o 
   1  11   0     3802.96     3729.91     87.63 o 
   2  11   0     1035.60      977.01     60.31 o 
   3  11   0     7276.01     6878.16    179.13 o 
   4  11   0        5.42       65.40     48.76 o 
   5  11   0     1323.37     1220.36     90.27 o 
   6  11   0       85.81       58.39     51.64 o 
   7  11   0     4873.66     4942.76    313.34 o 
   8  11   0      393.56      375.02     69.82 o 
   9  11   0     2627.37     2701.27    132.56 o 
  10  11   0       13.73       -7.67     56.23 o 
  11  11   0      221.91      120.64     68.69 o 
  12  11   0      417.77      417.89     81.09 o 
   0  12   0    12123.74    11618.53    234.89 o 
   1  12   0      249.93      171.29     46.73 o 
   2  12   0      751.77      684.48     47.39 o 
   3  12   0      467.90      380.20     64.70 o 
   4  12   0     5599.61     5592.56    169.31 o 
   5  12   0      273.13      244.58     60.86 o 
   6  12   0     3925.84     4010.04    151.87 o 
   7  12   0       44.17      -44.68     51.22 o 
   8  12   0       16.41     -112.69     75.13 o 
   9  12   0      266.36      260.36    152.82 o 
  10  12   0     3711.39     3979.13    178.20 o 
  11  12   0      205.38      180.18     74.23 o 
   1  13   0      156.55       82.15     35.06 o 
   2  13   0     2790.31     2667.46    100.34 o 
   3  13   0      942.28      858.50     67.65 o 
   4  13   0     2023.97     1886.63    170.04 o 
   5  13   0        3.03      -24.00     53.57 o 
   6  13   0      481.58      486.59     76.10 o 
   7  13   0      420.92      266.99     69.82 o 
   8  13   0     2538.18     2627.83    139.73 o 
   9  13   0      357.97      399.27     81.19 o 
  10  13   0      287.27      246.53     76.46 o 
   0  14   0      893.94      984.70     85.17 o 
   1  14   0     2826.84     2839.10    106.97 o 
   2  14   0      199.79      168.99     49.56 o 
   3  14   0      159.52      138.25     45.56 o 
   4  14   0      557.51      458.13     60.23 o 
   5  14   0     3572.72     3662.89    131.31 o 
   6  14   0      353.92      281.40    106.63 o 
   7  14   0      699.50      669.88     97.53 o 
   8  14   0       11.37       40.38     87.96 o 
   1  15   0      699.71      552.39     62.47 o 
   2  15   0      290.15      260.92     54.77 o 
   3  15   0     2360.87     2368.09    108.94 o 
   4  15   0      638.94      462.68     64.59 o 
   5  15   0      109.50      137.80     72.79 o 
   6  15   0       21.05      -18.21     50.23 o 
   0  16   0     2251.97     2521.72    203.91 o 
   1  16   0      201.59      259.52     56.96 o 
   2  16   0      262.02      281.40     58.99 o 
   3  16   0      144.81       63.05     51.97 o 
 -15   0   1      117.68       70.14     83.71 o 
 -13   0   1     4175.37     4074.88    205.11 o 
 -11   0   1      658.43      531.25     88.00 o 
  -9   0   1      570.28      552.09     50.66 o 
  -7   0   1    33507.55    33867.45    451.99 o 
  -5   0   1     3419.29     3133.45     61.90 o 
  -3   0   1    56381.87    53205.39    804.74 o 
   1   0   1     8375.72     8836.61    148.53 o 
   3   0   1    77839.94    78703.67   1017.54 o 
   5   0   1    11216.02    10721.29    207.95 o 
   7   0   1     6511.55     6559.42    142.61 o 
   9   0   1     9183.45     9152.14    191.79 o 
  11   0   1       61.37        6.14     43.60 o 
  13   0   1     4464.82     4609.94    216.79 o 
  15   0   1     1243.18     1112.11    133.94 o 
 -16   1   1      914.44     1008.42     99.20 o 
 -15   1   1     1707.93     1872.91    115.97 o 
 -14   1   1     1463.46     1545.71    105.50 o 
 -13   1   1      177.94      141.95     53.67 o 
 -12   1   1     1312.13     1269.76     88.15 o 
 -11   1   1     4070.70     3976.03    132.29 o 
 -10   1   1     4702.48     4654.71     95.25 o 
  -9   1   1      202.80      159.45     26.37 o 
  -8   1   1      122.99       91.32     30.07 o 
  -7   1   1      694.50      537.83     37.00 o 
  -6   1   1    20550.88    19737.92    226.53 o 
  -5   1   1    23606.62    22474.21    187.31 o 
  -4   1   1    27805.56    27146.50    259.25 o 
  -3   1   1     1916.65     1984.00     98.65 o 
  -2   1   1     6143.54     5680.20     84.27 o 
  -1   1   1     8608.04     8948.48    153.51 o 
   0   1   1    47227.73    51708.23   1034.71 o 
   1   1   1    45826.91    46861.12    699.82 o 
   2   1   1     7441.68     7447.11    101.08 o 
   3   1   1     5493.89     5092.98    104.75 o 
   4   1   1        8.83       15.06     15.81 o 
   5   1   1    20848.10    20130.74    240.63 o 
   6   1   1     1362.67     1305.90     43.90 o 
   7   1   1     7438.91     7132.08    106.63 o 
   8   1   1     2002.41     2123.95     61.99 o 
   9   1   1      259.36      234.79     30.44 o 
  10   1   1      428.76      429.74     37.88 o 
  11   1   1     7349.07     7073.74    129.03 o 
  12   1   1     3424.79     3341.59    127.27 o 
  13   1   1      560.06      500.83     70.03 o 
  14   1   1      161.17      161.54     83.28 o 
  15   1   1     1426.30     1312.52    103.35 o 
  16   1   1     1116.19     1194.75    104.32 o 
 -16   2   1      851.84      725.75     94.78 o 
 -15   2   1       59.65       27.82     56.22 o 
 -14   2   1      600.95      469.83    114.74 o 
 -13   2   1      899.37      866.58     82.14 o 
 -12   2   1     8069.47     7786.25    314.24 o 
 -11   2   1       11.66       16.24     42.05 o 
 -10   2   1      211.70      203.09     39.22 o 
  -9   2   1      795.27      768.83    101.83 o 
  -8   2   1    11720.77    11264.84    146.20 o 
  -7   2   1    10949.07    10920.57    129.76 o 
  -6   2   1    13466.29    13127.58    141.47 o 
  -5   2   1    10747.01    10500.11    116.45 o 
  -4   2   1     3381.91     3152.65     66.99 o 
  -3   2   1     4868.67     4817.79     78.82 o 
  -2   2   1    61882.94    64518.47    680.23 o 
  -1   2   1      517.63      598.12     27.57 o 
   0   2   1    32855.43    35495.73    382.44 o 
   1   2   1    15808.94    16408.35    365.37 o 
   2   2   1    35183.53    36992.55    579.15 o 
   3   2   1    23304.38    23041.46    239.63 o 
   4   2   1    33670.36    33637.13    369.51 o 
   5   2   1     6621.65     6533.54    105.17 o 
   6   2   1      910.55      986.66     49.59 o 
   7   2   1     3522.22     3599.04     86.50 o 
   8   2   1    14575.53    14360.91    176.71 o 
   9   2   1      340.37      305.99     32.54 o 
  10   2   1      612.03      576.13     42.46 o 
  11   2   1     1549.02     1602.78     70.92 o 
  12   2   1      607.01      494.92     56.99 o 
  13   2   1        2.64      -18.29     44.12 o 
  14   2   1     6395.85     6202.41    185.68 o 
  15   2   1       35.23       14.05     54.79 o 
  16   2   1       24.21      -49.28    101.83 o 
 -16   3   1     1194.49     1208.22    137.37 o 
 -15   3   1      710.53      605.07     83.64 o 
 -14   3   1     2146.19     2168.61    119.19 o 
 -13   3   1      107.20      136.58     54.13 o 
 -12   3   1       86.93        0.19     45.21 o 
 -11   3   1     1082.37      940.25     65.93 o 
 -10   3   1     5202.21     5378.22    127.41 o 
  -9   3   1     2086.22     2001.54     80.74 o 
  -8   3   1     5449.03     5480.57    109.59 o 
  -7   3   1     1699.24     1784.78     61.40 o 
  -6   3   1    12435.39    12675.88    160.53 o 
  -5   3   1    14433.64    14030.79    145.48 o 
  -4   3   1     1213.59     1233.96     49.48 o 
  -3   3   1     1027.28      862.26     45.63 o 
  -2   3   1     8852.79     9492.44    159.18 o 
  -1   3   1    19866.64    19860.53    193.23 o 
   0   3   1     1602.35     1894.58     43.09 o 
   1   3   1    44452.96    46638.49    470.59 o 
   2   3   1     3352.52     3517.65     68.37 o 
   3   3   1      102.37       92.11     20.39 o 
   4   3   1     5734.38     5603.96    172.38 o 
   5   3   1      840.37      785.03     42.77 o 
   6   3   1     8055.48     7932.78    129.51 o 
   7   3   1     6821.92     7194.63    219.62 o 
   8   3   1      626.65      688.71     47.66 o 
   9   3   1     2284.86     2494.23     87.08 o 
  10   3   1     6474.85     6289.60    119.54 o 
  11   3   1     4193.39     4109.61    108.58 o 
  12   3   1     2150.01     2113.23     94.38 o 
  13   3   1      245.35      194.27     57.46 o 
  14   3   1      237.67       67.76     58.45 o 
  15   3   1     1239.29     1143.02    101.19 o 
  16   3   1      947.76     1025.05    220.16 o 
 -16   4   1        0.61      -86.16     57.44 o 
 -15   4   1        0.84      -38.81     53.67 o 
 -14   4   1       52.57      130.27     58.70 o 
 -13   4   1     4675.11     4780.85    160.21 o 
 -12   4   1      757.68      681.74     73.08 o 
 -11   4   1     4048.27     4232.94    123.67 o 
 -10   4   1        4.88      -31.85     35.26 o 
  -9   4   1     2608.36     2446.60     89.65 o 
  -8   4   1      240.31      256.27     38.69 o 
  -7   4   1    24845.23    25252.98    245.73 o 
  -6   4   1     3154.95     3384.56     65.28 o 
  -5   4   1     2128.06     2296.79     52.31 o 
  -4   4   1       51.73       73.96     17.99 o 
  -3   4   1    13957.54    14164.68    231.01 o 
  -2   4   1       39.09      -11.15     14.73 o 
  -1   4   1     1286.52     1341.64     53.66 o 
   0   4   1     2092.92     2130.18     50.54 o 
   1   4   1     2068.35     2125.94     64.81 o 
   2   4   1     1047.41     1008.46     99.09 o 
   3   4   1    24338.28    24719.38    297.72 o 
   4   4   1      636.13      631.03     43.62 o 
   5   4   1     2775.70     3041.90     77.94 o 
   6   4   1      104.49      105.46     28.44 o 
   7   4   1     9970.88     9843.00    159.64 o 
   8   4   1      191.02      163.17     36.60 o 
   9   4   1    11247.36    10757.77    182.60 o 
  10   4   1       39.00       -1.94     36.74 o 
  11   4   1       69.17      114.19     44.34 o 
  12   4   1       72.39       85.29     44.91 o 
  13   4   1     4849.86     4939.68    161.70 o 
  14   4   1        7.74      -72.21     48.14 o 
  15   4   1     1766.15     1911.14    120.15 o 
 -15   5   1     2798.51     3155.80    148.97 o 
 -14   5   1     1591.34     1660.73    109.84 o 
 -13   5   1      418.04      453.88     70.70 o 
 -12   5   1       30.27       45.27     49.29 o 
 -11   5   1     3252.10     3159.19    114.02 o 
 -10   5   1     2381.27     2361.85    117.23 o 
  -9   5   1     3618.27     3639.61    108.81 o 
  -8   5   1      667.29      565.41     50.88 o 
  -7   5   1       29.13       24.62     20.79 o 
  -6   5   1     4826.76     4782.17     85.70 o 
  -5   5   1     8177.94     7745.21    110.74 o 
  -4   5   1     4032.04     4147.40     75.07 o 
  -3   5   1     5191.89     5049.62    118.47 o 
  -2   5   1     4926.29     4966.16     81.60 o 
  -1   5   1     8273.85     8470.43    149.89 o 
   0   5   1     4850.08     4859.29    111.90 o 
   1   5   1    23682.92    24443.89    305.28 o 
   2   5   1     1952.30     2101.66     50.47 o 
   3   5   1     1205.07     1318.56     37.96 o 
   4   5   1     2858.94     2742.81     75.63 o 
   5   5   1     9655.92     9612.66    151.07 o 
   6   5   1     4460.70     4238.12    110.97 o 
   7   5   1     9477.38     9554.93    162.47 o 
   8   5   1      120.11       63.01     33.97 o 
   9   5   1      907.86      891.58     62.40 o 
  10   5   1     3862.97     3725.10    116.00 o 
  11   5   1     5702.96     5755.58    144.46 o 
  12   5   1      588.13      716.50     70.01 o 
  13   5   1      103.59       60.73     54.89 o 
  14   5   1        3.28      -68.80     51.99 o 
  15   5   1     1343.91     1196.53    145.31 o 
 -15   6   1      176.29      258.50     69.15 o 
 -14   6   1      825.34      825.48     88.98 o 
 -13   6   1        1.82       38.97     50.82 o 
 -12   6   1     3733.74     3580.36    139.63 o 
 -11   6   1      250.27      237.06     67.88 o 
 -10   6   1      233.48      194.52     49.25 o 
  -9   6   1       57.25        4.24     39.49 o 
  -8   6   1     3478.16     3285.50    119.86 o 
  -7   6   1     1698.04     1798.04     85.39 o 
  -6   6   1     5087.83     5166.22     92.55 o 
  -5   6   1     1750.55     1984.73     81.76 o 
  -4   6   1     8828.27     8977.49    126.48 o 
  -3   6   1     1542.32     1648.79     52.32 o 
  -2   6   1    29584.38    29514.70    298.42 o 
  -1   6   1     4086.13     3950.68     77.65 o 
   0   6   1    16512.30    17553.75    222.25 o 
   1   6   1      939.88      949.06     74.91 o 
   2   6   1    56974.88    59241.30    539.23 o 
   3   6   1     1929.95     1993.24     52.92 o 
   4   6   1    22144.28    22806.24    327.22 o 
   5   6   1      129.52       90.22     36.79 o 
   6   6   1      123.86      136.91     33.44 o 
   7   6   1     1120.23     1194.95     67.65 o 
   8   6   1    11539.76    11100.05    190.02 o 
   9   6   1      317.76      368.42     50.55 o 
  10   6   1     3925.15     3903.14    199.76 o 
  11   6   1        9.60      -29.47     57.39 o 
  12   6   1      967.55      973.79    107.35 o 
  13   6   1        9.81      -46.42     66.11 o 
  14   6   1     3643.83     3517.72    361.07 o 
  15   6   1      357.81      437.35     78.15 o 
 -15   7   1     1120.95     1163.78    104.44 o 
 -14   7   1     1017.62      912.68     94.92 o 
 -13   7   1      455.16      449.60     75.57 o 
 -12   7   1      408.08      332.91     64.78 o 
 -11   7   1     1719.26     1676.75    103.58 o 
 -10   7   1     5539.52     5122.50    157.57 o 
  -9   7   1     2932.19     2900.01    117.55 o 
  -8   7   1      431.21      496.41     61.09 o 
  -7   7   1      138.00       30.95     37.42 o 
  -6   7   1     7373.84     7636.56    169.01 o 
  -5   7   1     8258.29     8519.76    196.57 o 
  -4   7   1    17775.10    17699.95    216.22 o 
  -3   7   1     3693.75     3718.53     80.72 o 
  -2   7   1        8.22       -7.21     19.26 o 
  -1   7   1       86.71       17.91     21.44 o 
   0   7   1    20769.05    20410.80    231.78 o 
   1   7   1     9505.91     9143.79    167.67 o 
   2   7   1    10586.88    10327.12    160.60 o 
   3   7   1       20.78        5.87     18.24 o 
   4   7   1     5044.47     5035.28     89.33 o 
   5   7   1     2471.32     2592.20     95.95 o 
   6   7   1     4881.68     4881.24    119.57 o 
   7   7   1     1762.38     1754.44     89.28 o 
   8   7   1      174.47      147.05     42.03 o 
   9   7   1     1109.25      903.58     71.39 o 
  10   7   1     1647.08     1686.01     89.91 o 
  11   7   1     2304.36     2456.95    107.16 o 
  12   7   1     2102.04     2174.28    105.32 o 
  13   7   1      365.72      310.54     64.06 o 
  14   7   1       26.18      -11.42     93.15 o 
 -14   8   1        2.18        4.56     57.96 o 
 -13   8   1     3409.12     3385.19    150.56 o 
 -12   8   1      145.16      142.44     58.06 o 
 -11   8   1      513.99      485.14     79.89 o 
 -10   8   1       75.90      -27.61     46.14 o 
  -9   8   1      952.11      946.60    203.33 o 
  -8   8   1       25.28       50.84     79.20 o 
  -7   8   1    13644.46    13718.33    254.90 o 
  -6   8   1       57.06       -1.06     36.25 o 
  -5   8   1     1091.35     1144.47     99.16 o 
  -4   8   1      308.21      340.61     34.89 o 
  -3   8   1    24082.27    24534.86    320.09 o 
  -2   8   1      688.43      685.22     42.22 o 
  -1   8   1     7589.08     7349.36    123.50 o 
   0   8   1       68.42       19.82     28.14 o 
   1   8   1       73.54       27.37     27.33 o 
   2   8   1     3142.21     3188.96     78.05 o 
   3   8   1    13182.27    13262.18    188.96 o 
   4   8   1     3447.56     3583.70     90.95 o 
   5   8   1     1043.09      990.16     68.72 o 
   6   8   1      431.87      409.26     80.23 o 
   7   8   1     2070.35     2160.41    101.28 o 
   8   8   1      431.84      436.23    119.81 o 
   9   8   1     3718.44     3644.69    134.87 o 
  10   8   1       29.34       21.87     46.11 o 
  11   8   1        7.59      -50.73     44.14 o 
  12   8   1       55.76       74.95     52.95 o 
  13   8   1     2830.22     3024.10    148.06 o 
  14   8   1       35.55      -59.56     58.04 o 
 -13   9   1       59.83       76.31     62.12 o 
 -12   9   1        2.68       27.69     60.18 o 
 -11   9   1      823.39      851.38     86.67 o 
 -10   9   1     1447.68     1263.77    114.15 o 
  -9   9   1     3132.35     3099.92    131.28 o 
  -8   9   1      824.02      886.57     79.92 o 
  -7   9   1      930.68     1067.84    190.72 o 
  -6   9   1     3778.16     3760.89    146.26 o 
  -5   9   1     5989.45     6044.71    159.66 o 
  -4   9   1     2873.77     2893.39     98.13 o 
  -3   9   1       87.62       94.87     28.52 o 
  -2   9   1      915.30      916.02     55.70 o 
  -1   9   1     1402.15     1361.88     62.34 o 
   0   9   1     6582.03     6669.49    124.19 o 
   1   9   1     6073.39     6021.77    119.02 o 
   2   9   1     1645.09     1643.98     75.06 o 
   3   9   1      511.48      558.00     70.37 o 
   4   9   1       17.24        0.63     38.27 o 
   5   9   1     1932.90     2073.18    100.43 o 
   6   9   1     4656.16     4616.13    258.60 o 
   7   9   1     7592.68     7569.36    372.58 o 
   8   9   1       38.71       78.40     51.88 o 
   9   9   1      164.25      196.48    128.31 o 
  10   9   1      936.08      977.49     92.25 o 
  11   9   1     4057.13     4078.72    156.40 o 
  12   9   1     1484.10     1523.20    112.22 o 
  13   9   1      336.67      313.58     80.62 o 
 -13  10   1      412.12      445.19     83.41 o 
 -12  10   1     2754.06     2571.55    137.75 o 
 -11  10   1      418.83      420.73     82.03 o 
 -10  10   1        4.41      -36.63     50.18 o 
  -9  10   1      373.20      314.59     67.22 o 
  -8  10   1     5206.11     5470.94    170.86 o 
  -7  10   1      922.28      884.14     82.16 o 
  -6  10   1     5590.27     5388.89    162.27 o 
  -5  10   1      261.54      209.90     56.15 o 
  -4  10   1       16.88        1.25     28.68 o 
  -3  10   1      480.69      484.51     44.15 o 
  -2  10   1     9690.73     9296.31    155.19 o 
  -1  10   1      230.39      176.63     36.74 o 
   0  10   1     5506.17     5459.81    117.72 o 
   1  10   1      489.16      476.46     38.22 o 
   2  10   1     1903.90     1880.73     62.19 o 
   3  10   1     3303.26     3161.44     86.56 o 
   4  10   1     5122.92     5034.48    149.29 o 
   5  10   1      452.19      348.99     59.67 o 
   6  10   1     1289.96     1219.38    130.46 o 
   7  10   1     1162.54     1080.62    103.54 o 
   8  10   1     2600.35     2635.70    137.80 o 
   9  10   1      402.00      417.88     82.29 o 
  10  10   1      747.71      638.97     81.77 o 
  11  10   1        4.00      -63.77     53.29 o 
  12  10   1     1263.97     1196.87    103.41 o 
 -12  11   1      177.37      218.11    163.93 o 
 -11  11   1      723.89      781.81     92.45 o 
 -10  11   1     3673.26     3766.20    159.40 o 
  -9  11   1      269.98      289.35     70.23 o 
  -8  11   1      474.31      428.71     79.88 o 
  -7  11   1      133.71       81.93     53.47 o 
  -6  11   1     1574.33     1579.30    103.74 o 
  -5  11   1     4458.36     4560.14    152.26 o 
  -4  11   1     7654.51     7175.87    185.58 o 
  -3  11   1      281.26      240.75     42.06 o 
  -2  11   1      396.81      329.10     43.66 o 
  -1  11   1      642.07      624.37     52.73 o 
   0  11   1     7693.47     7315.53    122.33 o 
   1  11   1     4433.88     4261.85    104.70 o 
   2  11   1     1471.25     1424.47     60.00 o 
   3  11   1      243.14      244.04     48.86 o 
   4  11   1     1048.57      934.70     80.62 o 
   5  11   1     3380.42     3419.66    147.12 o 
   6  11   1     6615.11     6813.99    187.57 o 
   7  11   1      105.41       85.76     52.31 o 
   8  11   1      208.49      139.04     57.06 o 
   9  11   1      278.32      334.61     69.06 o 
  10  11   1     2480.32     2894.27    141.06 o 
  11  11   1      902.85      933.43     96.87 o 
  12  11   1     1516.39     1840.10    417.74 o 
 -11  12   1      739.98      747.30     97.58 o 
 -10  12   1       54.93       67.77     65.47 o 
  -9  12   1     1115.54      963.03     98.71 o 
  -8  12   1      484.82      483.82     78.56 o 
  -7  12   1     4236.47     4495.60    164.74 o 
  -6  12   1      543.70      636.37     77.83 o 
  -5  12   1       20.97       28.01     51.91 o 
  -4  12   1      138.93      123.87     55.24 o 
  -3  12   1     6273.96     6108.26    176.12 o 
  -2  12   1      813.48      719.00     57.37 o 
  -1  12   1     3489.93     3397.63    156.21 o 
   0  12   1      153.53      126.25     52.91 o 
   1  12   1      543.01      529.85     53.06 o 
   2  12   1      181.39      142.27     43.45 o 
   3  12   1     6678.33     6613.25    148.30 o 
   4  12   1     3377.34     3117.10    171.62 o 
   5  12   1      777.37      718.18     77.32 o 
   6  12   1      123.38      126.34     59.64 o 
   7  12   1      936.55      830.90     87.12 o 
   8  12   1      349.23      378.58    124.01 o 
   9  12   1     2846.75     2859.08    141.83 o 
  10  12   1      467.17      446.51    141.78 o 
  11  12   1       26.63        6.98     73.40 o 
 -10  13   1      881.17      934.71    104.32 o 
  -9  13   1     2153.47     2476.18    142.64 o 
  -8  13   1      134.49      177.39     70.69 o 
  -7  13   1       98.93       60.95     59.69 o 
  -6  13   1      600.36      573.64     80.32 o 
  -5  13   1     4124.83     4113.98    272.94 o 
  -4  13   1     1615.58     1526.03    103.33 o 
  -3  13   1     1896.34     1801.50    156.43 o 
  -2  13   1      185.58      140.26     43.34 o 
  -1  13   1      857.74      815.94     56.90 o 
   0  13   1      295.27      251.74     48.41 o 
   1  13   1     5610.64     5447.64    114.44 o 
   2  13   1      351.71      323.80     65.94 o 
   3  13   1      107.38       89.07     42.70 o 
   4  13   1       14.64      -21.20     41.56 o 
   5  13   1     3219.85     3341.68    123.24 o 
   6  13   1      372.29      367.41     56.63 o 
   7  13   1     1114.86      986.82     95.62 o 
   8  13   1       11.63       55.98     61.49 o 
   9  13   1       56.21      -27.94     62.93 o 
  -8  14   1     2425.76     2523.08    144.55 o 
  -7  14   1      138.07       37.69     62.16 o 
  -6  14   1     1694.18     1526.70    121.62 o 
  -5  14   1       23.16       65.95     62.13 o 
  -4  14   1      582.06      521.05     81.37 o 
  -3  14   1       41.63       85.48     47.20 o 
  -2  14   1     2647.73     2605.62    106.29 o 
  -1  14   1      351.92      313.10     44.67 o 
   0  14   1     1630.14     1473.93     70.05 o 
   1  14   1      277.78      279.01     54.76 o 
   2  14   1     1723.43     1640.99    130.39 o 
   3  14   1      209.57      209.62     52.18 o 
   4  14   1     4014.34     4066.58    176.64 o 
   5  14   1       45.20       23.78     75.44 o 
   6  14   1      171.76      109.06     50.59 o 
   7  14   1      281.40      205.36     56.93 o 
   8  14   1     3047.34     2933.95    123.49 o 
  -6  15   1      999.91     1021.24    105.51 o 
  -5  15   1      658.85      755.87     93.85 o 
  -4  15   1     3581.42     3478.45    139.05 o 
  -3  15   1      172.60      127.24     52.16 o 
  -2  15   1        1.54      -13.17     42.84 o 
  -1  15   1       47.04       21.95     44.15 o 
   0  15   1     2054.09     2140.05    100.23 o 
   1  15   1      563.95      463.08     60.62 o 
   2  15   1     1428.31     1494.60     88.75 o 
   3  15   1      223.56      173.58     55.04 o 
   4  15   1     1016.06      954.20     77.85 o 
   5  15   1      478.44      508.44     67.07 o 
   6  15   1     1437.22     1447.47     93.50 o 
  -3  16   1     2395.77     2536.84    114.61 o 
  -2  16   1      410.78      390.56     69.29 o 
  -1  16   1     1506.17     1644.66    121.09 o 
   0  16   1        0.40       34.70     63.11 o 
   1  16   1      272.78      338.34     67.14 o 
   2  16   1      266.34      224.19     58.95 o 
   3  16   1     1600.20     1469.35     93.29 o 
 -16   0   2     1202.99     1181.91    151.02 o 
 -14   0   2     4599.26     4562.12    224.52 o 
 -12   0   2       42.83      -88.48     58.98 o 
 -10   0   2     1488.57     1265.80    110.07 o 
  -8   0   2     8382.75     7993.73    160.00 o 
  -6   0   2       62.82       19.78     18.43 o 
  -4   0   2     1420.18     1534.54     56.39 o 
  -2   0   2     3613.33     3587.64     86.37 o 
   0   0   2    45973.05    49997.75    877.46 o 
   2   0   2      274.68      420.74     28.39 o 
   4   0   2     6168.12     5847.50    112.92 o 
   6   0   2    37443.63    38146.02    498.36 o 
   8   0   2     3266.74     3021.11    104.57 o 
  10   0   2     3682.18     3634.84    126.05 o 
  12   0   2     6656.04     6805.37    189.64 o 
  14   0   2      665.61      425.48    102.25 o 
  16   0   2     1978.47     1876.50    177.72 o 
 -16   1   2     1409.03     1400.71    109.43 o 
 -15   1   2        4.40      -17.45     52.51 o 
 -14   1   2       13.02      -19.16     48.64 o 
 -13   1   2     5373.05     4992.42    160.44 o 
 -12   1   2     6765.81     6424.70    174.51 o 
 -11   1   2     1939.37     1831.42     95.89 o 
 -10   1   2      141.56       89.36     39.74 o 
  -9   1   2      343.11      307.71     31.63 o 
  -8   1   2     3420.39     3252.66     67.99 o 
  -7   1   2    14977.01    14396.32    140.95 o 
  -6   1   2     9035.69     9002.63    113.14 o 
  -5   1   2    21886.94    21110.51    253.39 o 
  -4   1   2     4292.32     4320.03     62.34 o 
  -3   1   2      237.63      264.69     19.04 o 
  -2   1   2    14997.27    15284.19    316.56 o 
  -1   1   2     7141.02     7794.45    221.08 o 
   0   1   2    22690.52    24613.33    410.40 o 
   1   1   2     6334.14     6302.84    315.40 o 
   2   1   2    17585.61    18227.27    167.53 o 
   3   1   2      684.27      659.22     33.11 o 
   4   1   2    28405.11    28293.53    289.33 o 
   5   1   2     1600.73     1717.22     51.95 o 
   6   1   2      457.81      355.93     53.59 o 
   7   1   2      422.59      440.99     40.82 o 
   8   1   2     8494.32     8250.69    123.93 o 
   9   1   2     6128.99     6087.82    136.54 o 
  10   1   2     4654.95     4557.39    111.55 o 
  11   1   2      142.18       80.21     36.46 o 
  12   1   2       13.52      -55.46     37.26 o 
  13   1   2     1303.46     1199.85     89.36 o 
  14   1   2     2726.55     2609.38    174.63 o 
  15   1   2     1698.67     1812.51    116.49 o 
  16   1   2      649.55      620.94     88.95 o 
 -16   2   2       44.91       44.88     74.82 o 
 -15   2   2     2478.09     2407.49    128.82 o 
 -14   2   2       58.84       28.37     52.28 o 
 -13   2   2     1204.20     1282.14     94.01 o 
 -12   2   2       28.46       -3.70     45.56 o 
 -11   2   2     1154.42     1217.83     82.33 o 
 -10   2   2     1410.27     1547.21     75.50 o 
  -9   2   2    18628.85    17709.07    176.75 o 
  -8   2   2     1096.21     1186.33     41.43 o 
  -7   2   2     4869.80     4784.52     89.79 o 
  -6   2   2      239.41      250.94     23.82 o 
  -5   2   2    43654.13    42266.22    428.52 o 
  -4   2   2    33567.11    33546.38    315.64 o 
  -3   2   2    84154.91    83677.67   1112.22 o 
  -2   2   2     2118.12     2024.58     37.50 o 
  -1   2   2    25851.65    27516.67    217.84 o 
   0   2   2      228.03      253.94     13.95 o 
   1   2   2    18540.67    20654.26    178.19 o 
   2   2   2      320.99      375.74     19.99 o 
   3   2   2     1709.96     1771.96     47.45 o 
   4   2   2     3086.05     3089.23     65.99 o 
   5   2   2    11025.10    11027.56    148.10 o 
   6   2   2     4756.99     4877.87     95.12 o 
   7   2   2    13106.43    12544.33    255.40 o 
   8   2   2        2.93      -22.54     19.86 o 
   9   2   2       83.38       29.56     25.79 o 
  10   2   2      671.07      673.58     46.20 o 
  11   2   2    13398.87    13040.86    226.30 o 
  12   2   2      485.23      427.97     54.43 o 
  13   2   2     2320.69     2330.19    116.17 o 
  14   2   2       18.37       15.43     53.20 o 
  15   2   2     1336.74     1336.65    178.67 o 
  16   2   2        6.37      -49.65     81.22 o 
 -16   3   2      462.36      520.42     85.68 o 
 -15   3   2      368.79      323.88     77.87 o 
 -14   3   2       69.38      103.04     57.30 o 
 -13   3   2     1291.00     1418.06     95.75 o 
 -12   3   2     4612.17     4528.51    148.30 o 
 -11   3   2     4364.70     4085.44    151.92 o 
 -10   3   2      238.33      167.56     43.05 o 
  -9   3   2     1281.42     1354.36     54.69 o 
  -8   3   2     6648.09     6554.47    102.23 o 
  -7   3   2     8160.57     7823.40    108.50 o 
  -6   3   2     5401.32     4963.15     80.25 o 
  -5   3   2      126.19      137.72     24.70 o 
  -4   3   2       34.75       53.48     18.86 o 
  -3   3   2    26303.05    27031.87    259.98 o 
  -2   3   2     1471.44     1561.16     41.63 o 
  -1   3   2     2465.14     2557.01     50.88 o 
   0   3   2     9362.81     9713.67    163.01 o 
   1   3   2       90.01      106.29     16.30 o 
   2   3   2     1456.31     1710.52     49.37 o 
   3   3   2    35130.23    35821.07    469.58 o 
   4   3   2     6615.01     6633.29    126.65 o 
   5   3   2    13196.68    13308.63    173.42 o 
   6   3   2      256.10      259.02     31.37 o 
   7   3   2     2926.41     2898.65     81.07 o 
   8   3   2     8730.08     8677.61    150.54 o 
   9   3   2     7438.52     7312.65    144.48 o 
  10   3   2      716.13      718.17     54.50 o 
  11   3   2     2239.76     2151.45     80.74 o 
  12   3   2      179.89      108.60     45.82 o 
  13   3   2     2316.88     2157.64    162.06 o 
  14   3   2     2005.35     2121.70    118.32 o 
  15   3   2      747.63      785.08     89.53 o 
 -16   4   2      798.93     1029.57    101.77 o 
 -15   4   2      204.95      158.39     70.87 o 
 -14   4   2     3450.94     3273.82    141.91 o 
 -13   4   2       10.72        7.82     48.46 o 
 -12   4   2        0.20      -43.58     43.06 o 
 -11   4   2       40.46      103.08     48.71 o 
 -10   4   2    11874.75    11791.83    199.93 o 
  -9   4   2      584.76      593.59     51.53 o 
  -8   4   2     3563.57     3434.32     75.01 o 
  -7   4   2       76.75       62.07     47.65 o 
  -6   4   2     6636.89     6663.71    104.80 o 
  -5   4   2      358.91      492.47     38.53 o 
  -4   4   2    40834.68    41434.71    388.25 o 
  -3   4   2     1679.20     1626.58     57.42 o 
  -2   4   2     7661.31     7851.00    103.78 o 
  -1   4   2       25.68       20.27     15.82 o 
   0   4   2    10878.77    11430.68    168.85 o 
   1   4   2        4.39       12.67     15.12 o 
   2   4   2    38269.44    39258.13    392.87 o 
   3   4   2     6131.69     6140.00    169.85 o 
   4   4   2     3795.91     4023.01     84.35 o 
   5   4   2      168.63      242.46     29.65 o 
   6   4   2    25598.04    24995.01    291.93 o 
   7   4   2      308.87      257.21     45.85 o 
   8   4   2     3400.39     3482.28     98.68 o 
   9   4   2      156.82       82.53     36.06 o 
  10   4   2     4235.63     4054.42    115.80 o 
  11   4   2      105.33        8.79     32.90 o 
  12   4   2     3559.22     3921.45    123.96 o 
  13   4   2        0.69      -30.40     44.59 o 
  14   4   2      514.06      472.83     74.40 o 
  15   4   2        5.17       22.45    121.87 o 
 -15   5   2      308.60      390.04     76.50 o 
 -14   5   2      171.15      177.81     62.01 o 
 -13   5   2      194.67      269.21     63.46 o 
 -12   5   2     4137.30     3996.21    145.86 o 
 -11   5   2      534.88      548.92     69.62 o 
 -10   5   2      954.11      795.23     71.05 o 
  -9   5   2      573.85      630.20     61.36 o 
  -8   5   2     3292.06     3175.19    109.29 o 
  -7   5   2     2158.96     2042.12     62.66 o 
  -6   5   2    12560.98    12615.06    165.22 o 
  -5   5   2       39.26        7.83     19.07 o 
  -4   5   2      190.86      136.74     22.45 o 
  -3   5   2     3871.15     3693.03     71.68 o 
  -2   5   2    29638.54    30124.21    296.97 o 
  -1   5   2    16309.35    17100.93    188.43 o 
   0   5   2     1088.40     1213.97     44.45 o 
   1   5   2      684.21      799.29     38.59 o 
   2   5   2     7610.62     8209.06    125.85 o 
   3   5   2    11193.97    11379.94    158.89 o 
   4   5   2     9826.85     9749.89    166.21 o 
   5   5   2     5016.91     5259.72    107.23 o 
   6   5   2      957.54      984.03     55.68 o 
   7   5   2     1932.85     1929.71     75.35 o 
   8   5   2     6656.24     6329.51    275.06 o 
   9   5   2     5367.96     5096.30    125.43 o 
  10   5   2     3499.79     3556.11    113.86 o 
  11   5   2      398.21      381.03     73.44 o 
  12   5   2      203.84      121.67     48.84 o 
  13   5   2      809.10      720.69     89.75 o 
  14   5   2     1989.34     2103.22    122.57 o 
  15   5   2     1677.15     1692.00    118.17 o 
 -15   6   2     3131.49     3138.36    147.88 o 
 -14   6   2        2.55       39.11     54.24 o 
 -13   6   2     1194.96     1461.51    101.75 o 
 -12   6   2        6.83       -7.16     44.62 o 
 -11   6   2     2387.38     2133.97    111.35 o 
 -10   6   2       62.34      -59.93     41.73 o 
  -9   6   2     3485.87     3405.62    122.08 o 
  -8   6   2     1855.81     1938.79     92.73 o 
  -7   6   2     1788.50     1676.58     84.63 o 
  -6   6   2      210.62      211.63     31.47 o 
  -5   6   2    10653.91    10883.56    204.30 o 
  -4   6   2     4478.86     4747.67     88.56 o 
  -3   6   2    10151.53    10772.13    154.13 o 
  -2   6   2       27.14      -15.77     17.01 o 
  -1   6   2     2231.34     2087.36     75.21 o 
   0   6   2      388.27      517.01     33.74 o 
   1   6   2    22843.97    23024.44    248.05 o 
   2   6   2      244.58      280.44     28.74 o 
   3   6   2     1494.42     1483.74     44.30 o 
   4   6   2      166.56      186.51     32.52 o 
   5   6   2    10191.07    10457.70    167.18 o 
   6   6   2      556.93      477.22     44.48 o 
   7   6   2    10230.96    10087.47    174.70 o 
   8   6   2      764.96      778.36     58.27 o 
   9   6   2       81.87       54.82     40.31 o 
  10   6   2       22.75      -35.52     44.65 o 
  11   6   2     5187.05     5127.74    140.31 o 
  12   6   2      193.32      140.63     51.54 o 
  13   6   2     1286.39     1316.94     88.16 o 
  14   6   2      178.41      177.89     63.93 o 
 -15   7   2       21.64       32.31     60.67 o 
 -14   7   2       40.86       30.29     56.04 o 
 -13   7   2     1462.07     1667.65    110.30 o 
 -12   7   2     1208.52     1313.70     96.03 o 
 -11   7   2     4438.52     4478.24    205.63 o 
 -10   7   2      557.06      564.36     96.28 o 
  -9   7   2     1715.69     1748.66     99.76 o 
  -8   7   2     2722.52     2706.14    111.84 o 
  -7   7   2     3721.55     3677.05    121.99 o 
  -6   7   2     6049.40     6250.71    111.71 o 
  -5   7   2     4305.86     4482.28     92.22 o 
  -4   7   2       97.87       67.71     28.36 o 
  -3   7   2     5664.80     5769.68    103.16 o 
  -2   7   2    16782.44    17755.37    210.78 o 
  -1   7   2     3865.85     3848.34     82.80 o 
   0   7   2       22.52       22.48     22.13 o 
   1   7   2     1600.02     1619.89     79.86 o 
   2   7   2      627.09      614.72     39.83 o 
   3   7   2     8563.59     8873.82    169.96 o 
   4   7   2      973.76      975.77     41.53 o 
   5   7   2     5868.56     6033.38    164.12 o 
   6   7   2      845.23      899.15     59.80 o 
   7   7   2     1994.89     2188.56     89.72 o 
   8   7   2     4053.53     3799.70    136.19 o 
   9   7   2     4578.65     4611.44    129.14 o 
  10   7   2     1303.79     1247.68     78.80 o 
  11   7   2      736.65      710.64     67.48 o 
  12   7   2       19.60       -6.98     44.68 o 
  13   7   2     1689.95     1494.15    103.09 o 
  14   7   2      812.34      733.41    165.04 o 
 -14   8   2     2109.84     2628.93    272.64 o 
 -13   8   2      117.70      164.65    107.96 o 
 -12   8   2       11.05      -36.70     47.26 o 
 -11   8   2       70.34      -38.43     46.27 o 
 -10   8   2     5963.93     5996.82    176.72 o 
  -9   8   2      162.67      102.96     52.73 o 
  -8   8   2     4925.44     4928.17    151.76 o 
  -7   8   2        3.51      -54.59     36.39 o 
  -6   8   2      567.04      562.42     60.43 o 
  -5   8   2      765.46      838.29     49.25 o 
  -4   8   2    20009.05    19908.74    336.33 o 
  -3   8   2       24.70       50.56     25.22 o 
  -2   8   2     4525.41     4661.67     96.16 o 
  -1   8   2     3141.12     3164.32     80.71 o 
   0   8   2     7064.21     6831.50    119.01 o 
   1   8   2     1564.50     1520.42     60.95 o 
   2   8   2     9368.09     9528.67    148.28 o 
   3   8   2       86.39      118.57     43.00 o 
   4   8   2      223.35      305.18     47.70 o 
   5   8   2     3754.78     3854.06    189.96 o 
   6   8   2    11778.65    11894.61    263.85 o 
   7   8   2      674.73      602.30     59.25 o 
   8   8   2     1533.55     1507.58    123.54 o 
   9   8   2       56.89       28.91     43.75 o 
  10   8   2     1288.72     1338.59     83.00 o 
  11   8   2      548.05      553.58     65.55 o 
  12   8   2     6256.01     6656.39    176.62 o 
  13   8   2        1.28       -2.79     52.09 o 
  14   8   2      165.88      163.58     68.39 o 
 -13   9   2      523.86      451.01    112.46 o 
 -12   9   2     2595.53     2712.02    138.23 o 
 -11   9   2      682.05      655.52    102.38 o 
 -10   9   2     1310.83     1396.04    161.28 o 
  -9   9   2      487.01      401.43     70.49 o 
  -8   9   2     7070.12     6999.04    186.11 o 
  -7   9   2     8292.50     8418.22    200.31 o 
  -6   9   2     4076.83     4137.01    172.66 o 
  -5   9   2     2486.53     2459.85     84.98 o 
  -4   9   2      162.78      157.10     33.24 o 
  -3   9   2       71.93       32.58     33.68 o 
  -2   9   2    10584.50    10674.17    217.68 o 
  -1   9   2     7158.88     7139.67    162.41 o 
   0   9   2     1641.64     1667.76     67.88 o 
   1   9   2      313.69      314.32     38.11 o 
   2   9   2     1623.02     1566.04     71.28 o 
   3   9   2      730.02      715.64     40.16 o 
   4   9   2     5440.90     5448.51    145.30 o 
   5   9   2      512.47      568.82     88.60 o 
   6   9   2      365.60      359.15     58.81 o 
   7   9   2       79.86      111.51     49.58 o 
   8   9   2     3032.93     3282.26    129.37 o 
   9   9   2     2769.41     2638.88    122.00 o 
  10   9   2     1677.99     1832.02    151.11 o 
  11   9   2      200.92      180.29     61.46 o 
  12   9   2      575.56      591.41    143.20 o 
  13   9   2      937.15      946.17    168.56 o 
 -13  10   2      342.29      295.23     78.96 o 
 -12  10   2       22.54        7.96     59.97 o 
 -11  10   2     1093.46      963.62     95.98 o 
 -10  10   2      121.34       73.16     84.52 o 
  -9  10   2     2327.23     2519.47    126.47 o 
  -8  10   2     1651.48     1653.08    108.27 o 
  -7  10   2     1349.99     1312.10     93.12 o 
  -6  10   2       33.25       37.94     50.49 o 
  -5  10   2    13790.43    13555.39    261.20 o 
  -4  10   2     4649.20     4714.08    109.89 o 
  -3  10   2     8167.08     8176.25    145.98 o 
  -2  10   2      623.18      622.34     48.61 o 
  -1  10   2     1329.00     1337.06     65.24 o 
   0  10   2      626.63      672.74     51.17 o 
   1  10   2    11257.06    11246.56    178.00 o 
   2  10   2      752.01      680.97     41.78 o 
   3  10   2      840.22      927.35     96.09 o 
   4  10   2       23.20      -16.89     32.57 o 
   5  10   2     2075.99     1887.50    102.48 o 
   6  10   2      495.80      495.65     67.47 o 
   7  10   2     6293.56     6060.67    188.24 o 
   8  10   2      762.52      796.60     99.74 o 
   9  10   2       26.93       17.44     51.38 o 
  10  10   2      295.43      324.14     68.16 o 
  11  10   2     4577.13     4746.71    171.29 o 
  12  10   2      108.54      120.59     65.86 o 
 -12  11   2     1155.42     1262.23    120.24 o 
 -11  11   2     1872.42     2078.68    161.15 o 
 -10  11   2        1.48       -9.10     55.31 o 
  -9  11   2      697.26      690.45    100.40 o 
  -8  11   2     1301.71     1255.54     97.64 o 
  -7  11   2     2186.98     2282.96    120.81 o 
  -6  11   2     1761.80     1717.15    107.97 o 
  -5  11   2       78.08       51.55    122.21 o 
  -4  11   2      947.00      755.19    114.40 o 
  -3  11   2      753.59      750.68     55.57 o 
  -2  11   2     4905.61     4796.57    149.05 o 
  -1  11   2     2885.81     2751.91     93.57 o 
   0  11   2     1827.01     1795.91     80.23 o 
   1  11   2      353.22      388.27     38.39 o 
   2  11   2      347.01      340.35     47.50 o 
   3  11   2     3437.33     3378.73    105.49 o 
   4  11   2     3899.33     3719.64    110.56 o 
   5  11   2     7109.58     7157.65    154.77 o 
   6  11   2       31.67       40.35     50.85 o 
   7  11   2      625.23      551.13     74.42 o 
   8  11   2     1117.82     1119.45     92.83 o 
   9  11   2     3844.50     3769.70    151.78 o 
  10  11   2      257.40      224.50     70.97 o 
  11  11   2      340.36      362.50     77.03 o 
 -11  12   2      114.09       71.97    143.12 o 
 -10  12   2     3369.06     3398.87    158.87 o 
  -9  12   2      743.01      700.30     88.89 o 
  -8  12   2      993.53      893.36    145.03 o 
  -7  12   2       12.92      -25.15     50.61 o 
  -6  12   2     1656.74     1643.53    107.72 o 
  -5  12   2       76.67       69.07     53.99 o 
  -4  12   2     6510.64     6438.68    182.42 o 
  -3  12   2     1196.63     1193.62    114.45 o 
  -2  12   2      283.12      295.93     46.01 o 
  -1  12   2        6.51      -48.99     32.66 o 
   0  12   2     2670.43     2590.61     94.73 o 
   1  12   2     1145.83     1086.46     61.64 o 
   2  12   2     2582.89     2581.16     96.25 o 
   3  12   2     1969.33     1909.34     90.06 o 
   4  12   2      205.96      116.35     45.59 o 
   5  12   2     1240.83     1294.01     95.67 o 
   6  12   2     2115.96     2060.76     95.08 o 
   7  12   2      166.63      186.20     49.53 o 
   8  12   2      155.30      180.80     81.14 o 
   9  12   2      166.88      139.83     79.65 o 
  10  12   2      846.76      853.98     77.00 o 
 -10  13   2      512.81      451.22    188.66 o 
  -9  13   2      278.97      345.89     80.72 o 
  -8  13   2     1173.35     1149.98    118.18 o 
  -7  13   2     1311.78     1514.82    150.85 o 
  -6  13   2     4473.63     4439.57    167.67 o 
  -5  13   2      192.39      154.99     62.27 o 
  -4  13   2       77.71       59.23     66.23 o 
  -3  13   2      616.53      651.95     79.59 o 
  -2  13   2     7498.71     7530.71    159.15 o 
  -1  13   2     1413.60     1429.27    124.27 o 
   0  13   2     3322.98     3098.10     89.62 o 
   1  13   2      394.05      360.66     52.55 o 
   2  13   2     1020.97     1079.56     71.28 o 
   3  13   2      374.27      359.93     53.44 o 
   4  13   2     6740.66     7019.97    162.00 o 
   5  13   2      660.49      734.96     67.72 o 
   6  13   2      195.23      123.60     48.25 o 
   7  13   2       44.51       71.73     51.86 o 
   8  13   2     1599.75     1413.41     89.81 o 
   9  13   2      774.08      659.22     72.63 o 
  -8  14   2       35.95       43.75     64.94 o 
  -7  14   2      159.22      154.80     68.73 o 
  -6  14   2       37.28      -19.96     59.34 o 
  -5  14   2     2106.80     2000.43    124.33 o 
  -4  14   2      324.63      321.12    108.56 o 
  -3  14   2     4800.24     4834.70    172.70 o 
  -2  14   2      211.31      241.31     67.31 o 
  -1  14   2      139.05       89.27     36.68 o 
   0  14   2     1245.25     1143.57     76.64 o 
   1  14   2     3476.39     3510.69    119.01 o 
   2  14   2       81.72      125.98     48.26 o 
   3  14   2     1230.15     1197.78     79.03 o 
   4  14   2      397.46      398.16     61.92 o 
   5  14   2     1757.89     1841.90    103.86 o 
   6  14   2      289.79      183.24     78.72 o 
   7  14   2     1942.23     1928.26    102.46 o 
   8  14   2       58.96       45.82     59.64 o 
  -6  15   2      635.76      593.65    155.78 o 
  -5  15   2      742.17      586.91     89.81 o 
  -4  15   2        7.80       53.18     63.42 o 
  -3  15   2     1327.44     1342.80     95.90 o 
  -2  15   2      477.87      502.03     62.97 o 
  -1  15   2     2240.19     2165.43     85.82 o 
   0  15   2      119.85       95.64     47.24 o 
   1  15   2      310.71      257.53     53.04 o 
   2  15   2       14.52      -36.50     44.17 o 
   3  15   2     2260.78     2193.14    107.13 o 
   4  15   2      339.82      329.19     58.92 o 
   5  15   2      818.77      763.79     75.38 o 
   6  15   2        5.20      -41.39     47.27 o 
  -3  16   2      204.52      233.61     76.19 o 
  -2  16   2      263.65      262.92     58.45 o 
  -1  16   2      176.72       59.66     62.86 o 
   0  16   2     1416.07     1356.86     88.87 o 
   1  16   2       96.78      174.28     54.71 o 
   2  16   2     1394.89     1339.93     88.96 o 
 -15   0   3     1593.11     1556.85    153.17 o 
 -13   0   3     4949.19     4792.47    221.77 o 
 -11   0   3     8315.21     8207.62    270.28 o 
  -9   0   3     9353.19     9105.31    176.63 o 
  -7   0   3     7786.07     7448.23    187.47 o 
  -5   0   3    42286.34    41678.10    479.46 o 
  -3   0   3    40544.38    40862.09    645.52 o 
  -1   0   3    53903.80    53565.76    568.69 o 
   1   0   3       64.98       40.26     13.48 o 
   3   0   3     7295.36     7692.03    109.85 o 
   5   0   3    15882.14    15712.20    182.01 o 
   7   0   3      678.26      559.53     56.84 o 
   9   0   3    21406.89    21584.02    506.73 o 
  11   0   3     7832.38     7488.65    251.60 o 
  13   0   3     1143.31     1056.30    124.15 o 
  15   0   3     4152.72     4767.14    240.06 o 
 -16   1   3      274.38      151.00     68.45 o 
 -15   1   3     1324.73     1139.99     97.82 o 
 -14   1   3     1599.67     1549.88    159.82 o 
 -13   1   3     1168.90     1149.12     91.05 o 
 -12   1   3     2303.79     2223.82    112.21 o 
 -11   1   3       50.81        2.37     42.30 o 
 -10   1   3     1711.73     1738.40     69.81 o 
  -9   1   3     4125.47     3965.08     81.97 o 
  -8   1   3     9217.95     8775.36    135.12 o 
  -7   1   3      548.50      528.76     28.34 o 
  -6   1   3     2714.62     2715.92     56.92 o 
  -5   1   3     3343.65     3404.43    105.98 o 
  -4   1   3      413.68      378.06     23.31 o 
  -3   1   3     1570.32     1487.31     38.04 o 
  -2   1   3       76.22       73.44     13.02 o 
  -1   1   3      511.69      475.73     26.90 o 
   0   1   3     2055.07     2203.08     68.08 o 
   1   1   3     3189.28     3456.28     55.54 o 
   2   1   3     1031.59     1012.21     36.62 o 
   3   1   3      106.19       79.95     13.24 o 
   4   1   3      357.21      420.78     21.90 o 
   5   1   3     3137.64     3266.54     49.44 o 
   6   1   3    13084.82    13026.41    129.62 o 
   7   1   3    11824.49    11671.45    124.68 o 
   8   1   3     9434.40     9306.46    138.93 o 
   9   1   3       50.20       16.18     35.38 o 
  10   1   3      678.47      745.90     48.21 o 
  11   1   3     2111.18     2040.19     77.68 o 
  12   1   3     4080.05     3992.08    104.86 o 
  13   1   3     2728.50     2884.21    125.78 o 
  14   1   3      788.82      716.27    115.98 o 
  15   1   3       55.49      -18.45     57.68 o 
 -16   2   3     1803.37     1711.57    118.77 o 
 -15   2   3      205.99      146.44     62.99 o 
 -14   2   3       56.60      -13.65     52.87 o 
 -13   2   3        0.04      -23.08     47.46 o 
 -12   2   3     9333.46     9132.27    223.31 o 
 -11   2   3      517.16      598.04     65.60 o 
 -10   2   3     7030.96     6819.10    206.71 o 
  -9   2   3       14.59       13.39     25.49 o 
  -8   2   3     5486.19     5247.50     84.07 o 
  -7   2   3        0.26      -27.22     20.95 o 
  -6   2   3    28785.57    28196.54    263.74 o 
  -5   2   3     9825.30     9745.64    111.43 o 
  -4   2   3    17215.20    17300.50    161.26 o 
  -3   2   3    42754.93    42626.65    336.22 o 
  -2   2   3    36054.92    36114.32    321.35 o 
  -1   2   3     6717.30     6737.99     72.14 o 
   0   2   3    36648.22    38204.29    309.37 o 
   1   2   3      272.11      232.79     16.49 o 
   2   2   3     9698.25    10031.58    103.20 o 
   3   2   3      849.06      830.19     37.12 o 
   4   2   3    43868.63    45663.05    380.97 o 
   5   2   3     9261.01    10379.71    160.50 o 
   6   2   3      992.16      773.46     46.26 o 
   7   2   3     2438.41     2652.58    113.74 o 
   8   2   3     8098.31     8329.40    128.82 o 
   9   2   3      200.90      154.55     30.23 o 
  10   2   3     7462.61     7478.57    131.82 o 
  11   2   3      431.82      477.39     46.87 o 
  12   2   3     1031.47      909.03     58.07 o 
  13   2   3        0.24      -45.76     41.01 o 
  14   2   3     3484.31     3526.70    145.19 o 
  15   2   3       11.30       33.38     58.79 o 
 -16   3   3       42.18      -32.36     60.05 o 
 -15   3   3      676.81      760.60     88.00 o 
 -14   3   3     2344.73     2339.93    122.17 o 
 -13   3   3     2102.23     2117.08    130.50 o 
 -12   3   3      241.64      298.47     91.34 o 
 -11   3   3     1434.96     1540.08     93.71 o 
 -10   3   3     8412.72     8181.38    185.13 o 
  -9   3   3     7980.02     7691.90    130.68 o 
  -8   3   3     9444.01     9048.04    144.64 o 
  -7   3   3     9782.52     9827.28    140.14 o 
  -6   3   3     1177.99     1044.89     47.21 o 
  -5   3   3    21157.16    20790.54    222.26 o 
  -4   3   3    35035.04    33878.76    283.33 o 
  -3   3   3     5151.69     4837.56     67.40 o 
  -2   3   3     5820.70     5717.87     71.78 o 
  -1   3   3    19804.87    20358.85    192.58 o 
   0   3   3    13562.38    13460.07    115.96 o 
   1   3   3    21095.78    21555.23    329.57 o 
   2   3   3    15355.88    15711.48    196.80 o 
   3   3   3      384.68      349.57     23.98 o 
   4   3   3      928.06      941.61     37.27 o 
   5   3   3       34.77       76.53     32.79 o 
   6   3   3     7907.83     7372.38    124.00 o 
   7   3   3    15141.83    15425.18    290.35 o 
   8   3   3     4147.63     4067.26    101.41 o 
   9   3   3     1082.15     1077.81     62.79 o 
  10   3   3     1921.00     1872.55     74.17 o 
  11   3   3     4221.57     4202.01    105.68 o 
  12   3   3     3188.35     3281.75     97.90 o 
  13   3   3     2293.75     2216.20    102.03 o 
  14   3   3        4.27       10.68     53.81 o 
  15   3   3      228.46       67.52    106.85 o 
 -16   4   3       21.40       -6.72     59.46 o 
 -15   4   3      629.58      632.04     85.13 o 
 -14   4   3      125.93      162.87     61.02 o 
 -13   4   3     1377.75     1361.04    152.35 o 
 -12   4   3        1.58       39.48     46.41 o 
 -11   4   3     5738.75     5471.90    160.30 o 
 -10   4   3      249.30      325.08     54.63 o 
  -9   4   3      883.85      901.49     53.58 o 
  -8   4   3      222.10      193.34     31.37 o 
  -7   4   3    12301.18    11509.23    195.43 o 
  -6   4   3     2833.99     2998.39     71.85 o 
  -5   4   3    13067.35    12533.12    156.09 o 
  -4   4   3      417.06      392.91     28.61 o 
  -3   4   3     1416.56     1325.59     46.03 o 
  -2   4   3    10020.43    10233.90    126.41 o 
  -1   4   3    53373.54    54833.10    535.23 o 
   0   4   3      343.89      358.73     24.87 o 
   1   4   3    13393.10    13387.67    139.36 o 
   2   4   3     3258.98     3141.80     59.07 o 
   3   4   3    33105.50    34498.20    305.31 o 
   4   4   3       17.62       43.45     17.17 o 
   5   4   3     7851.44     7792.15    127.19 o 
   6   4   3     1826.71     2013.74     93.63 o 
   7   4   3      135.89      145.58     31.76 o 
   8   4   3       34.12       11.65     29.89 o 
   9   4   3    11823.10    11567.27    191.50 o 
  10   4   3      135.41      151.62     43.42 o 
  11   4   3     3377.01     3214.17     95.72 o 
  12   4   3      132.02       10.11     42.86 o 
  13   4   3      948.73      921.08    117.56 o 
  14   4   3      293.35      219.56     63.92 o 
  15   4   3     4031.50     4431.70    169.37 o 
 -15   5   3     1815.77     1868.85    121.45 o 
 -14   5   3     1457.24     1556.69    108.84 o 
 -13   5   3     1176.04     1096.24     91.48 o 
 -12   5   3       66.19       36.06     47.85 o 
 -11   5   3      304.99      331.83     61.10 o 
 -10   5   3     3434.55     3283.40    101.22 o 
  -9   5   3     8910.30     8733.99    387.39 o 
  -8   5   3     1539.91     1638.67     69.41 o 
  -7   5   3     3307.24     3223.32     78.98 o 
  -6   5   3      389.47      447.72     63.36 o 
  -5   5   3     5962.22     6032.10    101.24 o 
  -4   5   3    10398.85    10280.63    137.71 o 
  -3   5   3     6153.64     5935.56     95.54 o 
  -2   5   3     7407.36     7597.10    109.39 o 
  -1   5   3      115.31       81.50     19.36 o 
   0   5   3     1064.12     1050.98     55.69 o 
   1   5   3     4885.90     4953.73    128.53 o 
   2   5   3    22212.57    23211.28    225.11 o 
   3   5   3     8883.84     8868.76    116.04 o 
   4   5   3     3582.07     3798.70     74.43 o 
   5   5   3     1747.67     1664.41     80.61 o 
   6   5   3     6081.04     6357.95    139.54 o 
   7   5   3    12143.86    12030.23    186.91 o 
   8   5   3     4417.97     4440.81    112.96 o 
   9   5   3      860.45      868.19     60.89 o 
  10   5   3      188.34      110.78     50.18 o 
  11   5   3     2063.48     1933.70     93.54 o 
  12   5   3      649.59      708.32    109.21 o 
  13   5   3     1139.11     1189.38    104.73 o 
  14   5   3      795.05      755.43     86.43 o 
  15   5   3        0.46      -39.61     96.63 o 
 -15   6   3       12.42       57.30     61.69 o 
 -14   6   3       96.34      217.23     66.08 o 
 -13   6   3       90.73      145.72     57.93 o 
 -12   6   3     4805.91     4750.74    161.24 o 
 -11   6   3        0.81      -23.31     42.97 o 
 -10   6   3     2517.45     2552.19    126.90 o 
  -9   6   3      877.39      811.78     70.99 o 
  -8   6   3       84.06       77.72     41.71 o 
  -7   6   3       11.53       21.14     26.21 o 
  -6   6   3    13018.43    12453.28    168.48 o 
  -5   6   3      317.33      293.54     31.11 o 
  -4   6   3     1185.80     1127.41     80.54 o 
  -3   6   3     1867.61     2059.84     60.31 o 
  -2   6   3      171.72      124.02     25.57 o 
  -1   6   3     7423.36     8037.86    118.69 o 
   0   6   3     7623.74     7430.51    113.14 o 
   1   6   3      188.85      167.55     25.35 o 
   2   6   3      948.22      985.64     44.02 o 
   3   6   3       21.94       19.22     20.29 o 
   4   6   3    11879.41    11633.93    148.82 o 
   5   6   3     1039.25     1080.46     57.87 o 
   6   6   3     2475.55     2399.88     91.01 o 
   7   6   3     1068.05     1027.74     77.67 o 
   8   6   3     4165.16     3998.55    112.20 o 
   9   6   3      110.59      130.05     42.20 o 
  10   6   3     6071.47     6292.31    150.02 o 
  11   6   3      528.57      534.91     60.55 o 
  12   6   3      184.16      108.46     58.74 o 
  13   6   3        0.61      -21.45     72.27 o 
  14   6   3     1405.97     1424.94    104.76 o 
 -15   7   3      344.21      351.77     78.48 o 
 -14   7   3     1714.00     1991.93    124.42 o 
 -13   7   3      929.98     1043.77    147.72 o 
 -12   7   3     2116.48     2161.90    119.91 o 
 -11   7   3        1.70      -38.49     46.68 o 
 -10   7   3     4980.02     4874.59    197.04 o 
  -9   7   3     5762.88     5695.29    163.27 o 
  -8   7   3     2563.21     2638.52    109.97 o 
  -7   7   3     2129.29     2148.83     98.24 o 
  -6   7   3      303.54      315.04     35.90 o 
  -5   7   3     4238.87     3975.00     89.38 o 
  -4   7   3     7639.20     7894.08    175.96 o 
  -3   7   3    12480.69    12606.51    168.88 o 
  -2   7   3     2154.60     2042.08     63.05 o 
  -1   7   3     1598.57     1527.31     56.76 o 
   0   7   3     3428.87     3261.31     77.97 o 
   1   7   3     8983.12     9155.50    137.05 o 
   2   7   3    12938.28    12876.66    172.63 o 
   3   7   3     1153.71     1116.11     49.27 o 
   4   7   3       81.34       84.31     31.56 o 
   5   7   3       93.38       54.35     33.05 o 
   6   7   3     9051.97     9024.28    164.99 o 
   7   7   3     4488.17     4506.99    119.70 o 
   8   7   3     4443.54     4521.23    123.93 o 
   9   7   3      369.80      346.11     52.62 o 
  10   7   3       89.52       58.88     44.13 o 
  11   7   3      704.04      750.33     67.87 o 
  12   7   3     4202.01     4382.98    139.82 o 
  13   7   3      874.31      840.33     94.12 o 
  14   7   3      560.02      534.22     80.21 o 
 -14   8   3       21.48        0.15     91.39 o 
 -13   8   3     1509.99     1352.43    107.64 o 
 -12   8   3      547.85      559.69    159.30 o 
 -11   8   3     2575.48     2914.75    132.05 o 
 -10   8   3      981.06     1167.60     96.29 o 
  -9   8   3      776.27      773.39     77.15 o 
  -8   8   3      166.35      219.16     56.79 o 
  -7   8   3     4946.58     4921.41    147.21 o 
  -6   8   3      254.75      205.71     35.32 o 
  -5   8   3     9751.92    10057.87    158.21 o 
  -4   8   3      490.40      571.53     68.16 o 
  -3   8   3       77.40       18.68     24.31 o 
  -2   8   3      719.81      724.42     44.20 o 
  -1   8   3    16486.90    16548.82    209.67 o 
   0   8   3      112.13       96.18     38.74 o 
   1   8   3      144.44      171.12     39.40 o 
   2   8   3      557.66      540.32     41.32 o 
   3   8   3     8455.01     8592.50    143.58 o 
   4   8   3     1414.89     1319.18     59.18 o 
   5   8   3     4162.21     4112.66     96.33 o 
   6   8   3     1344.18     1414.48     78.53 o 
   7   8   3       18.40      -25.62     36.57 o 
   8   8   3       53.82       74.61     58.14 o 
   9   8   3     7597.74     7606.15    204.14 o 
  10   8   3      179.42      106.62     49.78 o 
  11   8   3     2703.80     2845.53    118.63 o 
  12   8   3       36.36       26.39     50.50 o 
  13   8   3     1284.89     1269.89     92.38 o 
 -14   9   3      689.57      838.25     99.32 o 
 -13   9   3     1721.16     1766.37    122.60 o 
 -12   9   3      310.43      355.60     92.81 o 
 -11   9   3        6.55      -30.22     49.62 o 
 -10   9   3      825.20      877.94     86.05 o 
  -9   9   3     9062.25     9021.23    219.94 o 
  -8   9   3     2835.91     2909.08    126.00 o 
  -7   9   3     2043.66     2032.09    107.45 o 
  -6   9   3       98.16       50.80     46.84 o 
  -5   9   3     3961.48     3998.74    118.47 o 
  -4   9   3     1632.39     1560.37    116.89 o 
  -3   9   3     8761.03     8556.07    144.78 o 
  -2   9   3     4115.79     4083.68    152.76 o 
  -1   9   3      372.62      358.24     71.23 o 
   0   9   3     1291.74     1274.39     61.94 o 
   1   9   3     9346.94     9352.75    153.43 o 
   2   9   3     2734.63     2768.55    109.77 o 
   3   9   3     2994.93     2965.86     88.41 o 
   4   9   3       64.54       96.01     34.09 o 
   5   9   3     2499.10     2706.13     89.30 o 
   6   9   3     3146.22     3164.73     98.36 o 
   7   9   3     9660.94     9707.54    192.78 o 
   8   9   3      624.11      491.06     62.61 o 
   9   9   3      467.15      373.74     58.52 o 
  10   9   3       15.89       25.97     46.13 o 
  11   9   3     4027.21     4221.99    144.45 o 
  12   9   3     1791.38     1701.44     86.18 o 
  13   9   3     1821.11     1902.39    113.74 o 
 -13  10   3      169.75      117.30     71.14 o 
 -12  10   3     2010.82     2115.02    131.19 o 
 -11  10   3       21.08       -1.02     57.58 o 
 -10  10   3     2314.70     2487.14    129.07 o 
  -9  10   3       55.92      112.29     57.26 o 
  -8  10   3     4625.89     4546.35    158.62 o 
  -7  10   3      128.36      123.31     54.23 o 
  -6  10   3     7631.97     7604.97    193.42 o 
  -5  10   3       46.70      -18.30     32.52 o 
  -4  10   3      551.09      599.29     49.60 o 
  -3  10   3      224.86      168.45     37.11 o 
  -2  10   3    10871.30    10551.21    261.31 o 
  -1  10   3      184.38      178.48     55.55 o 
   0  10   3     6184.67     6083.57    126.21 o 
   1  10   3      211.06      190.10     38.50 o 
   2  10   3      395.25      409.89     46.12 o 
   3  10   3      419.04      404.76     45.65 o 
   4  10   3     5176.96     5097.37    122.39 o 
   5  10   3      639.99      673.90     56.25 o 
   6  10   3     1612.08     1586.95     83.87 o 
   7  10   3      856.90      879.29     66.01 o 
   8  10   3     2265.71     2355.64     96.34 o 
   9  10   3      126.24      116.59     43.34 o 
  10  10   3     2840.17     3031.84    115.16 o 
  11  10   3       45.70      -30.32     63.64 o 
  12  10   3       53.05       84.60     62.94 o 
 -12  11   3      154.23      104.51     97.83 o 
 -11  11   3      238.91      167.85     72.31 o 
 -10  11   3     1404.46     1510.40    114.71 o 
  -9  11   3      177.12       81.39     59.74 o 
  -8  11   3     4965.39     4919.06    170.08 o 
  -7  11   3       61.08       87.92     55.10 o 
  -6  11   3      198.48      245.07     62.19 o 
  -5  11   3      308.70      310.84     63.93 o 
  -4  11   3     2563.26     2730.20    169.70 o 
  -3  11   3      595.29      585.76     51.96 o 
  -2  11   3     5812.15     5841.27    131.75 o 
  -1  11   3        0.17      -22.15     32.56 o 
   0  11   3      983.58      983.22     62.01 o 
   1  11   3     1603.64     1530.46     76.07 o 
   2  11   3     1144.95     1134.98     67.30 o 
   3  11   3      374.07      301.59     47.56 o 
   4  11   3     5199.57     5078.99    128.62 o 
   5  11   3      631.82      714.73     61.53 o 
   6  11   3     4520.86     4456.53    125.13 o 
   7  11   3     1608.67     1502.50     82.20 o 
   8  11   3     2359.70     2328.04    100.77 o 
   9  11   3      117.95       68.14     47.26 o 
  10  11   3       43.62      -15.36     45.35 o 
  11  11   3      582.77      592.72     86.25 o 
 -11  12   3     2262.90     2623.23    149.39 o 
 -10  12   3      191.60      155.46     70.60 o 
  -9  12   3      163.18       74.56     65.89 o 
  -8  12   3      216.93      178.20     66.69 o 
  -7  12   3     2962.21     3160.27    176.52 o 
  -6  12   3        3.08       -5.83     49.69 o 
  -5  12   3     3803.22     3495.86    141.53 o 
  -4  12   3       39.66      -32.03     80.19 o 
  -3  12   3        8.54        5.84     35.29 o 
  -2  12   3     1974.21     2026.79    110.30 o 
  -1  12   3     8775.98     8396.17    162.94 o 
   0  12   3      153.69      147.99     58.10 o 
   1  12   3     2860.52     2784.05    123.94 o 
   2  12   3      451.38      403.97     51.99 o 
   3  12   3     6349.91     6261.32    145.67 o 
   4  12   3      993.68      982.10     70.63 o 
   5  12   3     4577.06     4808.79    170.21 o 
   6  12   3       63.13       49.06     43.93 o 
   7  12   3      327.94      320.15     91.57 o 
   8  12   3       17.09       -4.78     43.37 o 
   9  12   3     2034.07     2206.18    104.80 o 
  10  12   3      401.34      462.79     80.89 o 
 -10  13   3      433.66      379.20     86.54 o 
  -9  13   3     3469.67     3705.35    165.21 o 
  -8  13   3      341.85      350.82     78.08 o 
  -7  13   3       70.95      129.68     65.19 o 
  -6  13   3        0.86       79.30     58.85 o 
  -5  13   3     1157.20     1004.63     93.21 o 
  -4  13   3     1432.07     1508.95    104.83 o 
  -3  13   3     4582.52     4652.99    126.61 o 
  -2  13   3      650.90      587.88     58.95 o 
  -1  13   3        1.33       -6.10     36.64 o 
   0  13   3      117.39       34.71     40.32 o 
   1  13   3     3179.05     3238.58    109.37 o 
   2  13   3     1676.54     1673.90     86.67 o 
   3  13   3     4139.22     4312.84    245.44 o 
   4  13   3       24.67       22.26     42.04 o 
   5  13   3      448.80      402.92     56.02 o 
   6  13   3      174.31      163.57     50.42 o 
   7  13   3     2538.39     2705.69    174.11 o 
   8  13   3      556.98      561.92     68.64 o 
   9  13   3      241.73      305.48     76.59 o 
  -8  14   3      881.07      760.31     98.10 o 
  -7  14   3      235.06      188.30     98.47 o 
  -6  14   3     3436.65     3712.26    158.87 o 
  -5  14   3      357.62      504.00    206.39 o 
  -4  14   3      654.66      701.78     84.76 o 
  -3  14   3       78.59       93.88     59.87 o 
  -2  14   3     2935.18     2781.93    105.66 o 
  -1  14   3     1593.98     1562.56     85.31 o 
   0  14   3     3796.47     3642.67    122.03 o 
   1  14   3      196.93      195.54     50.15 o 
   2  14   3      301.30      261.46     52.44 o 
   3  14   3      495.14      477.96     62.00 o 
   4  14   3     2069.52     1991.28    225.78 o 
   5  14   3      842.56      800.06     72.09 o 
   6  14   3     1045.33     1008.79     94.92 o 
   7  14   3       14.67      -68.41     47.37 o 
  -6  15   3      126.02       70.62    120.58 o 
  -5  15   3      179.47      132.38    124.83 o 
  -4  15   3     2916.32     3114.34    151.97 o 
  -3  15   3      649.32      492.77     82.95 o 
  -2  15   3      703.50      645.56     87.00 o 
  -1  15   3        0.10      -41.14     40.74 o 
   0  15   3     1090.87     1276.33     82.79 o 
   1  15   3      197.65       69.64     50.21 o 
   2  15   3     3002.46     3383.52    122.75 o 
   3  15   3      142.64       83.02     48.91 o 
   4  15   3       94.67       48.72     47.54 o 
   5  15   3      121.28        7.84     48.36 o 
  -2  16   3     1028.19     1115.74    107.72 o 
  -1  16   3     3259.82     2843.90    182.70 o 
   0  16   3       62.58       16.68     52.17 o 
   1  16   3      312.67      283.74     59.10 o 
   2  16   3       23.34       11.98     48.22 o 
 -16   0   4       46.02      -39.32     85.16 o 
 -14   0   4     1842.20     2004.25    159.35 o 
 -12   0   4    12888.92    11891.59    346.01 o 
 -10   0   4      660.01      780.95    161.21 o 
  -8   0   4    29914.94    28969.04    382.90 o 
  -6   0   4    15693.70    15658.51    430.23 o 
  -4   0   4    11925.20    12403.86    240.74 o 
  -2   0   4     9351.81     8763.19    126.00 o 
   0   0   4    24800.54    25579.33    808.48 o 
   2   0   4    16745.10    17144.65    179.84 o 
   4   0   4     5327.05     5387.20    135.36 o 
   6   0   4    13598.07    13359.46    169.72 o 
   8   0   4    21931.75    21948.05    261.58 o 
  10   0   4      318.88      195.59     51.36 o 
  12   0   4     4937.98     4935.85    164.05 o 
  14   0   4     3158.99     3284.22    195.50 o 
 -16   1   4     1719.90     1776.91    173.73 o 
 -15   1   4      714.80      646.81    109.64 o 
 -14   1   4      914.80      814.23     83.51 o 
 -13   1   4      697.34      626.32    189.22 o 
 -12   1   4     6262.13     5785.13    298.70 o 
 -11   1   4      407.28      317.45     46.72 o 
 -10   1   4     5490.29     5270.21    113.52 o 
  -9   1   4     4686.82     4519.33     87.73 o 
  -8   1   4       46.73       37.04     23.40 o 
  -7   1   4     1372.90     1423.84     48.65 o 
  -6   1   4     7253.92     7232.12     97.22 o 
  -5   1   4    10763.23    10787.00    212.84 o 
  -4   1   4      963.90      914.00     35.26 o 
  -3   1   4    11054.74    10842.54    110.23 o 
  -2   1   4    15483.60    15956.22    303.34 o 
  -1   1   4    28501.84    29775.77    219.16 o 
   0   1   4      557.84      482.17     29.39 o 
   1   1   4    13367.44    13388.05    184.88 o 
   2   1   4      410.58      354.58     16.01 o 
   3   1   4     4678.59     4705.46     63.03 o 
   4   1   4    21699.09    22072.73    176.29 o 
   5   1   4     8081.44     7867.52     83.81 o 
   6   1   4     3174.09     3176.27     54.37 o 
   7   1   4     3544.83     3791.55     74.78 o 
   8   1   4      721.42      642.82     34.53 o 
   9   1   4     3128.93     3119.03     69.16 o 
  10   1   4     5724.92     5614.25    114.22 o 
  11   1   4     3772.04     3513.82     96.01 o 
  12   1   4      490.04      484.99     53.77 o 
  13   1   4      110.05       60.93     37.95 o 
  14   1   4      511.67      444.97     73.87 o 
  15   1   4     1803.40     1751.46    115.43 o 
 -16   2   4        3.49      -45.39     58.20 o 
 -15   2   4     1256.09     1291.21    148.10 o 
 -14   2   4      634.72      542.71     75.68 o 
 -13   2   4     4674.42     4496.24    155.05 o 
 -12   2   4      430.77      451.30    147.49 o 
 -11   2   4       64.32       49.60     35.34 o 
 -10   2   4      867.50      782.86     52.49 o 
  -9   2   4    11130.79    10588.11    196.32 o 
  -8   2   4      794.74      709.06     39.32 o 
  -7   2   4    10362.03    10126.81    126.53 o 
  -6   2   4       35.37       42.29     19.67 o 
  -5   2   4      130.36      172.79     37.11 o 
  -4   2   4     7550.37     7674.47    120.17 o 
  -3   2   4    33479.60    33578.07    285.40 o 
  -2   2   4    19602.52    19822.03    172.49 o 
  -1   2   4     6005.20     6237.94     65.40 o 
   0   2   4     4596.02     4637.77     52.67 o 
   1   2   4    25403.99    26657.02    200.99 o 
   2   2   4      220.02      212.58     16.54 o 
   3   2   4    19493.11    19813.51    182.66 o 
   4   2   4       39.95       48.75     14.74 o 
   5   2   4      648.93      552.05     28.43 o 
   6   2   4        5.04       -6.18     15.88 o 
   7   2   4    22478.86    21998.09    224.29 o 
   8   2   4      112.59       79.73     21.32 o 
   9   2   4     2508.32     2403.00     63.30 o 
  10   2   4      258.91      252.63     36.30 o 
  11   2   4     1231.08     1174.58     87.92 o 
  12   2   4       49.02      -20.90     33.48 o 
  13   2   4     4887.90     5015.97    198.14 o 
  14   2   4        7.47       43.27     53.85 o 
  15   2   4       99.05       71.15     63.95 o 
 -16   3   4      732.31      648.23     87.37 o 
 -15   3   4      931.70      942.01    242.74 o 
 -14   3   4      252.24      178.91     61.90 o 
 -13   3   4      611.77      754.61     79.43 o 
 -12   3   4     2680.11     2703.20    120.84 o 
 -11   3   4     7928.18     7444.05    362.58 o 
 -10   3   4     2724.98     2743.82     85.65 o 
  -9   3   4     2605.55     2488.69     77.91 o 
  -8   3   4       22.17       39.21     26.36 o 
  -7   3   4     8267.61     7930.90    125.14 o 
  -6   3   4    11489.57    11289.18    202.98 o 
  -5   3   4    22551.67    22274.47    208.59 o 
  -4   3   4     1497.51     1465.70     42.55 o 
  -3   3   4     1220.22     1192.83     37.23 o 
  -2   3   4     1984.93     2006.40     39.98 o 
  -1   3   4     4173.25     4176.01     55.01 o 
   0   3   4     6164.01     6568.24    137.39 o 
   1   3   4    11797.92    12228.21    127.27 o 
   2   3   4      356.90      313.31     20.21 o 
   3   3   4     7959.52     8360.13    124.42 o 
   4   3   4     4309.94     3887.02     82.07 o 
   5   3   4    11062.36    11142.04    132.15 o 
   6   3   4     9227.41     9388.62    122.76 o 
   7   3   4       63.91       50.08     21.77 o 
   8   3   4       71.04       15.86     23.04 o 
   9   3   4     6760.01     6678.09    124.80 o 
  10   3   4     4638.24     4665.34     92.56 o 
  11   3   4     5083.21     5024.68     99.10 o 
  12   3   4     1994.01     2120.20     84.41 o 
  13   3   4     1062.62     1019.50     93.39 o 
  14   3   4      840.57      743.42     82.97 o 
  15   3   4     1371.58     1493.46    111.13 o 
 -16   4   4       13.32      -83.69     56.97 o 
 -15   4   4        0.30      -64.99     54.12 o 
 -14   4   4     3246.47     3140.36    140.89 o 
 -13   4   4      195.32      132.65     57.04 o 
 -12   4   4     1413.45     1508.22    148.28 o 
 -11   4   4      368.53      296.04     59.70 o 
 -10   4   4     2872.66     2827.27    127.88 o 
  -9   4   4        2.06      -18.89     28.13 o 
  -8   4   4    16238.83    15673.79    294.81 o 
  -7   4   4        7.27       -3.09     23.93 o 
  -6   4   4     2176.10     2116.94     63.83 o 
  -5   4   4     3200.28     3444.20     75.09 o 
  -4   4   4    22009.89    21829.87    233.06 o 
  -3   4   4     4857.43     4837.74     72.51 o 
  -2   4   4    19618.59    20472.28    233.80 o 
  -1   4   4      158.94      145.21     17.24 o 
   0   4   4     2346.36     2322.23     43.62 o 
   1   4   4      830.87      788.69     33.69 o 
   2   4   4    53106.30    55540.86    458.35 o 
   3   4   4      646.72      720.42     34.10 o 
   4   4   4      313.05      224.97     23.25 o 
   5   4   4      202.14      253.88     32.54 o 
   6   4   4     4865.63     4591.77     84.33 o 
   7   4   4      466.08      475.50     35.81 o 
   8   4   4    12346.82    12148.25    161.25 o 
   9   4   4      369.09      336.76     38.97 o 
  10   4   4       20.54      -35.80     28.64 o 
  11   4   4      187.81       99.16     31.49 o 
  12   4   4     1840.36     1908.94     71.40 o 
  13   4   4      323.34      252.18     57.28 o 
  14   4   4     2887.65     3056.20    140.88 o 
  15   4   4       18.13       10.04     77.95 o 
 -15   5   4      714.51      829.82     92.88 o 
 -14   5   4      240.97      144.42     92.12 o 
 -13   5   4       44.94       17.52     50.69 o 
 -12   5   4     3983.45     3830.77    144.36 o 
 -11   5   4     4937.35     5015.54    159.39 o 
 -10   5   4     3140.13     3179.65    123.69 o 
  -9   5   4      175.51      109.44     44.61 o 
  -8   5   4      164.69      156.71     33.91 o 
  -7   5   4      480.28      459.53     39.42 o 
  -6   5   4    17919.63    17991.86    215.26 o 
  -5   5   4     2383.56     2455.90     78.02 o 
  -4   5   4      373.76      343.24     54.07 o 
  -3   5   4       70.46       27.63     25.36 o 
  -2   5   4       46.47       23.82     18.25 o 
  -1   5   4     1331.51     1236.56     47.41 o 
   0   5   4     6900.39     6866.48     94.90 o 
   1   5   4     7271.89     7293.20     98.99 o 
   2   5   4      416.53      478.79     29.05 o 
   3   5   4     4525.25     4616.02     80.17 o 
   4   5   4     1409.43     1302.81     55.46 o 
   5   5   4    10626.50    10317.23    145.13 o 
   6   5   4     8278.88     8617.15    161.63 o 
   7   5   4      469.24      472.81     38.21 o 
   8   5   4      716.28      643.15     49.80 o 
   9   5   4     4036.95     3980.63     94.91 o 
  10   5   4     4514.21     4510.36    126.58 o 
  11   5   4      313.19      352.80     45.26 o 
  12   5   4      519.12      397.17     42.87 o 
  13   5   4      169.48      183.29     88.19 o 
  14   5   4      942.56      994.55     84.12 o 
 -15   6   4     1246.48     1227.69    108.67 o 
 -14   6   4        2.91       -4.41     54.68 o 
 -13   6   4     3307.04     3204.03    200.22 o 
 -12   6   4      122.98      112.24     58.35 o 
 -11   6   4        0.59      -15.02    113.58 o 
 -10   6   4      380.37      517.26     67.23 o 
  -9   6   4     5221.96     5285.18    152.37 o 
  -8   6   4      766.65      833.34     53.17 o 
  -7   6   4    11252.53    10820.99    160.60 o 
  -6   6   4      504.91      452.84     39.09 o 
  -5   6   4      195.58      179.97     30.53 o 
  -4   6   4      219.96      235.00     29.01 o 
  -3   6   4     7716.23     7609.05    141.91 o 
  -2   6   4       10.38       26.61     20.25 o 
  -1   6   4    20181.47    20807.93    230.14 o 
   0   6   4      205.27      135.05     23.45 o 
   1   6   4     6717.73     6968.91    103.08 o 
   2   6   4      328.74      301.76     30.67 o 
   3   6   4    26174.99    26630.15    262.86 o 
   4   6   4        0.37      -13.73     20.41 o 
   5   6   4      388.14      426.10     35.30 o 
   6   6   4       61.41       46.43     25.72 o 
   7   6   4    11800.14    11590.84    161.54 o 
   8   6   4      186.28      158.12     34.06 o 
   9   6   4     3375.43     3453.74     93.62 o 
  10   6   4        3.98      -34.70     41.97 o 
  11   6   4      325.74      338.39     44.17 o 
  12   6   4        6.68       -6.03     53.84 o 
  13   6   4     3551.14     3636.52    110.68 o 
  14   6   4      176.72       10.11     70.73 o 
 -15   7   4     1463.64     1502.86    288.44 o 
 -14   7   4      276.71      244.13    122.08 o 
 -13   7   4       23.16      -29.36     52.73 o 
 -12   7   4       81.37      171.28     58.72 o 
 -11   7   4     4312.58     4364.68    154.15 o 
 -10   7   4     5431.69     5363.33    164.52 o 
  -9   7   4     2046.61     1998.81    105.61 o 
  -8   7   4      136.19      181.74     50.74 o 
  -7   7   4     1918.17     1995.91     73.82 o 
  -6   7   4     5375.49     5528.60    111.93 o 
  -5   7   4     6702.50     6932.30    122.25 o 
  -4   7   4     1597.27     1691.51     71.46 o 
  -3   7   4      257.97      304.01     32.72 o 
  -2   7   4      613.81      686.61     41.03 o 
  -1   7   4    17352.53    17629.06    262.67 o 
   0   7   4     3159.17     3064.61     83.68 o 
   1   7   4     1249.74     1182.47     53.63 o 
   2   7   4      678.42      734.05     41.33 o 
   3   7   4     4596.01     4445.01     88.84 o 
   4   7   4     3287.36     3375.81    103.71 o 
   5   7   4    10853.29    10962.70    162.11 o 
   6   7   4     3196.77     3096.69    125.08 o 
   7   7   4     1412.80     1402.63     62.90 o 
   8   7   4      225.97      168.94     46.75 o 
   9   7   4     4041.19     3852.73    102.17 o 
  10   7   4     1493.11     1598.10     90.74 o 
  11   7   4     2448.03     2496.47     92.00 o 
  12   7   4      294.49      212.91     46.99 o 
  13   7   4      208.30       93.98     55.90 o 
 -14   8   4     2144.98     2263.30    157.03 o 
 -13   8   4      313.52      416.50     75.48 o 
 -12   8   4     1720.75     1769.07    191.33 o 
 -11   8   4      157.90      202.57     62.26 o 
 -10   8   4      543.79      522.91    128.99 o 
  -9   8   4      819.08      823.63     80.25 o 
  -8   8   4    10828.65    10252.03    453.63 o 
  -7   8   4      489.56      479.16     65.89 o 
  -6   8   4     1412.27     1339.51     63.95 o 
  -5   8   4       11.38      -39.35     26.23 o 
  -4   8   4    11491.46    11713.54    225.15 o 
  -3   8   4        8.94      -14.20     23.58 o 
  -2   8   4     6968.80     7084.91    124.52 o 
  -1   8   4      746.92      823.01     46.53 o 
   0   8   4     2041.69     2085.15     68.95 o 
   1   8   4      554.37      643.39     47.90 o 
   2   8   4     8286.19     8373.59    139.44 o 
   3   8   4        4.04       22.60     24.06 o 
   4   8   4     2974.92     3070.41     82.75 o 
   5   8   4       31.10       20.15     28.44 o 
   6   8   4     4650.48     4578.50    104.70 o 
   7   8   4     3532.40     3618.16    159.74 o 
   8   8   4     5898.15     5905.44    126.04 o 
   9   8   4       72.47       52.81     36.26 o 
  10   8   4       14.65       19.17     35.95 o 
  11   8   4       72.44       50.78     43.49 o 
  12   8   4     3831.93     4156.93    146.19 o 
  13   8   4      527.03      501.65    105.57 o 
 -13   9   4      169.04      137.58    105.55 o 
 -12   9   4     2028.98     2005.30    124.43 o 
 -11   9   4     1354.15     1374.20    105.18 o 
 -10   9   4     1893.15     2023.84    117.34 o 
  -9   9   4       70.66       39.45     58.59 o 
  -8   9   4       84.09      151.82     55.94 o 
  -7   9   4      731.18      871.71     78.89 o 
  -6   9   4     5463.39     5521.45    121.25 o 
  -5   9   4     4964.76     4823.22    146.15 o 
  -4   9   4     3234.27     3100.27    135.53 o 
  -3   9   4      352.37      391.09     40.85 o 
  -2   9   4     1628.58     1662.94     68.53 o 
  -1   9   4     4367.81     4208.72    194.84 o 
   0   9   4     9503.70     9499.38    154.69 o 
   1   9   4      993.22      946.85     58.24 o 
   2   9   4      267.66      262.69     38.04 o 
   3   9   4      429.58      380.31     42.55 o 
   4   9   4     4722.85     4710.89    112.16 o 
   5   9   4     1544.23     1505.37     68.20 o 
   6   9   4     2708.17     2674.69     88.54 o 
   7   9   4     1858.23     1945.83     79.99 o 
   8   9   4       97.64       49.12     36.19 o 
   9   9   4      631.07      575.17     56.91 o 
  10   9   4     3140.30     3381.04    107.04 o 
  11   9   4     1118.35     1095.67     88.32 o 
  12   9   4     1015.54      957.15     86.87 o 
 -13  10   4     1813.36     2084.07    142.57 o 
 -12  10   4        3.88      -12.46     61.65 o 
 -11  10   4      271.14      167.04     70.06 o 
 -10  10   4      177.84       57.21     59.29 o 
  -9  10   4     3373.03     3931.84    154.51 o 
  -8  10   4     1198.30     1204.10     93.79 o 
  -7  10   4     2650.41     2884.01    146.26 o 
  -6  10   4        4.84      -65.79     45.14 o 
  -5  10   4     1052.84     1088.94     63.03 o 
  -4  10   4      598.16      613.06     51.22 o 
  -3  10   4     3860.28     4129.61    105.28 o 
  -2  10   4     1212.65     1156.20     62.64 o 
  -1  10   4      271.65      283.72     40.87 o 
   0  10   4       27.27        9.87     32.74 o 
   1  10   4     7917.53     8064.74    190.43 o 
   2  10   4      387.75      450.77     75.00 o 
   3  10   4     5252.80     5312.28    123.30 o 
   4  10   4       57.79       12.00     33.96 o 
   5  10   4      544.33      510.31     52.53 o 
   6  10   4     1058.36     1005.56     67.67 o 
   7  10   4     5250.52     5370.40    134.85 o 
   8  10   4       16.10      -60.17     40.11 o 
   9  10   4     2526.79     2666.26    125.93 o 
  10  10   4      175.45      163.04     80.01 o 
  11  10   4      658.18      643.98    122.69 o 
  12  10   4      230.24      185.40    151.54 o 
 -12  11   4      504.48      374.06     85.94 o 
 -11  11   4     2316.69     2460.61    298.14 o 
 -10  11   4      713.68      763.30     92.06 o 
  -9  11   4     1543.96     1605.70    111.90 o 
  -8  11   4      252.14      274.95    119.03 o 
  -7  11   4     1562.20     1643.73    107.47 o 
  -6  11   4      913.55      903.08     83.42 o 
  -5  11   4     4957.97     4974.96    160.52 o 
  -4  11   4      217.24      183.68     58.29 o 
  -3  11   4      378.24      326.62     45.32 o 
  -2  11   4     1087.49     1098.71     65.44 o 
  -1  11   4     5091.83     4974.41    120.52 o 
   0  11   4     2056.37     1940.25     82.67 o 
   1  11   4     1958.86     1938.43     82.77 o 
   2  11   4     1121.66     1054.00     65.41 o 
   3  11   4      620.58      606.11     57.40 o 
   4  11   4     7771.62     7623.52    177.22 o 
   5  11   4     7483.58     7575.22    237.76 o 
   6  11   4     1445.63     1560.51     82.50 o 
   7  11   4       50.17       34.05     49.45 o 
   8  11   4      149.95       31.55     43.87 o 
   9  11   4     2262.84     2304.70    127.43 o 
  10  11   4      891.75     1033.08    107.19 o 
  11  11   4     2637.08     2866.24    278.39 o 
 -11  12   4        2.42       62.27     73.49 o 
 -10  12   4      315.16      243.62     74.28 o 
  -9  12   4      250.87      211.36     69.80 o 
  -8  12   4     4258.01     4353.22    211.85 o 
  -7  12   4       27.59       23.63     56.08 o 
  -6  12   4      488.81      493.66     75.33 o 
  -5  12   4       88.03       15.80     96.50 o 
  -4  12   4     3454.52     3544.33    106.99 o 
  -3  12   4      691.21      598.50     56.38 o 
  -2  12   4     5160.85     4865.27    136.35 o 
  -1  12   4       67.11       99.36     39.46 o 
   0  12   4      275.60      240.57     46.32 o 
   1  12   4       22.37        3.22     37.45 o 
   2  12   4     6423.31     6330.74    171.98 o 
   3  12   4     1503.26     1442.64    167.09 o 
   4  12   4     3980.51     3923.40    119.91 o 
   5  12   4      251.10      288.09     58.43 o 
   6  12   4     4476.36     4564.12    139.71 o 
   7  12   4       31.14       20.73     70.19 o 
   8  12   4     2550.91     2845.54    140.81 o 
   9  12   4      148.60       83.72     60.10 o 
  10  12   4       22.47       43.58     58.58 o 
 -10  13   4     1302.99     1256.32    116.63 o 
  -9  13   4      710.08      832.91     97.37 o 
  -8  13   4      212.55      259.44     74.23 o 
  -7  13   4       29.73       51.73     59.24 o 
  -6  13   4     1511.65     1557.74    110.20 o 
  -5  13   4      558.75      596.71     81.12 o 
  -4  13   4      583.31      678.78    141.74 o 
  -3  13   4        0.16      -14.76     36.65 o 
  -2  13   4      929.15      900.80     74.61 o 
  -1  13   4      102.92       45.28     40.75 o 
   0  13   4     4746.07     4601.90    195.76 o 
   1  13   4     1126.09     1162.14     73.49 o 
   2  13   4       39.50       62.74     42.44 o 
   3  13   4     1218.42     1238.14     78.31 o 
   4  13   4     2038.64     2038.61     95.88 o 
   5  13   4      443.93      427.62     58.93 o 
   6  13   4     3110.49     3271.17    118.52 o 
   7  13   4      449.63      467.71    115.86 o 
   8  13   4      241.97      281.05     72.23 o 
  -8  14   4      548.44      599.03     92.48 o 
  -7  14   4     1068.27     1235.24    108.38 o 
  -6  14   4        0.07       -5.39     58.87 o 
  -5  14   4      716.92      662.43     87.35 o 
  -4  14   4      467.83      354.63    139.60 o 
  -3  14   4     3141.77     3168.89    193.57 o 
  -2  14   4      809.46      797.01     67.62 o 
  -1  14   4      869.73      815.88     68.68 o 
   0  14   4       70.78       32.45     43.59 o 
   1  14   4     3545.15     3420.39    118.50 o 
   2  14   4     1122.67      947.12     73.32 o 
   3  14   4     1758.52     1745.03     92.53 o 
   4  14   4       97.25       52.57     45.47 o 
   5  14   4        0.07      -26.70     43.33 o 
   6  14   4      160.20      207.95     67.60 o 
   7  14   4     1449.55     1351.76    424.01 o 
  -6  15   4      153.79      236.14     88.60 o 
  -5  15   4     2866.77     3115.88    312.05 o 
  -4  15   4      530.86      462.73     82.74 o 
  -3  15   4      136.07      165.05     66.43 o 
  -2  15   4       29.86      -43.53     56.03 o 
  -1  15   4     3570.75     3586.95    123.74 o 
   0  15   4      233.49      209.37     52.76 o 
   1  15   4     1590.77     1446.29    112.16 o 
   2  15   4       78.61       72.68     49.45 o 
   3  15   4      163.88      157.05     51.88 o 
   4  15   4      236.20      141.76     52.85 o 
   5  15   4     2048.96     1957.16    127.42 o 
  -1  16   4       44.66       12.75     46.34 o 
   0  16   4      349.13      254.73     63.05 o 
 -15   0   5     2282.42     2327.08    179.96 o 
 -13   0   5        0.40      -15.37     74.17 o 
 -11   0   5     5452.08     5238.63    146.92 o 
  -9   0   5     6988.92     7012.24    157.00 o 
  -7   0   5    10953.69    10555.27    184.62 o 
  -5   0   5    47741.33    47230.02    543.18 o 
  -3   0   5     1571.45     1618.44     96.42 o 
  -1   0   5    45797.71    46135.22    501.03 o 
   1   0   5    22483.56    22079.77    377.77 o 
   3   0   5     3294.88     3352.17     87.64 o 
   5   0   5    13379.98    13464.43    220.02 o 
   7   0   5     5101.22     5234.79     99.39 o 
   9   0   5     5177.18     5428.19    154.91 o 
  11   0   5     3049.42     3024.96    127.79 o 
  13   0   5      251.13      148.00     61.18 o 
  15   0   5     2618.29     2932.89    200.48 o 
 -16   1   5      138.39       73.01    126.24 o 
 -15   1   5       59.03      171.55     63.60 o 
 -14   1   5      518.83      534.61    104.40 o 
 -13   1   5     5857.16     5687.11    172.73 o 
 -12   1   5     5372.89     5269.44    219.30 o 
 -11   1   5     1624.46     1684.89     66.34 o 
 -10   1   5       10.39       32.28     27.65 o 
  -9   1   5     2738.59     2526.29     94.21 o 
  -8   1   5    10484.90     9989.10    131.22 o 
  -7   1   5    11575.10    11205.12    136.09 o 
  -6   1   5     6070.25     5966.61    102.35 o 
  -5   1   5     2982.13     2988.13     59.58 o 
  -4   1   5    18908.43    19189.37    184.58 o 
  -3   1   5     6389.42     5978.71     76.16 o 
  -2   1   5      788.03      893.27     27.46 o 
  -1   1   5    40521.69    40673.35    294.19 o 
   0   1   5    10409.78    10507.90    134.33 o 
   1   1   5    11508.98    11965.29    119.21 o 
   2   1   5     7533.16     7723.72     74.08 o 
   3   1   5    22225.38    22930.73    280.47 o 
   4   1   5     7747.17     7670.22     80.60 o 
   5   1   5     2762.02     2972.06     48.77 o 
   6   1   5      556.19      664.81     26.20 o 
   7   1   5     6952.60     7329.91     97.14 o 
   8   1   5     7237.02     7376.81    119.69 o 
   9   1   5     5661.03     5682.00     94.12 o 
  10   1   5      111.81       84.32     39.63 o 
  11   1   5      201.05      138.66     37.76 o 
  12   1   5     1983.90     2029.57     82.53 o 
  13   1   5      961.61     1024.01     68.52 o 
  14   1   5     1039.99      962.33     91.70 o 
  15   1   5      852.83      856.46    134.53 o 
 -16   2   5     1874.63     2001.45    126.12 o 
 -15   2   5      163.44      175.27     63.50 o 
 -14   2   5      988.79     1082.98     93.90 o 
 -13   2   5     1060.76     1013.94     87.33 o 
 -12   2   5     1384.30     1217.13     90.82 o 
 -11   2   5      317.74      298.07     45.06 o 
 -10   2   5     6278.64     6084.48    175.91 o 
  -9   2   5        1.56      -34.60     23.96 o 
  -8   2   5     2121.99     2026.61     60.40 o 
  -7   2   5      914.68      898.14     42.22 o 
  -6   2   5     4172.48     3800.27     92.53 o 
  -5   2   5      544.84      577.59     30.95 o 
  -4   2   5    24558.76    23891.65    380.50 o 
  -3   2   5       94.99       77.82     16.79 o 
  -2   2   5     4015.06     4183.64     54.81 o 
  -1   2   5     8514.93     8517.40     82.64 o 
   0   2   5    12319.38    12185.31    125.30 o 
   1   2   5      274.55      245.58     25.30 o 
   2   2   5     3154.19     3018.39     61.76 o 
   3   2   5      136.15      135.78     14.16 o 
   4   2   5     4280.50     4236.65     60.89 o 
   5   2   5       52.70       58.96     14.17 o 
   6   2   5    17000.31    17164.77    154.57 o 
   7   2   5      502.73      470.79     32.37 o 
   8   2   5     2062.47     2030.17     57.11 o 
   9   2   5     1021.55      985.62     45.13 o 
  10   2   5    10832.10    10616.48    141.56 o 
  11   2   5       58.56       41.67     34.90 o 
  12   2   5     2552.69     2612.84     91.20 o 
  13   2   5        4.08      -25.21     36.01 o 
  14   2   5      523.60      455.76     83.59 o 
  15   2   5        0.65     -105.86     70.57 o 
 -16   3   5      155.71      150.55     66.03 o 
 -15   3   5      187.20      126.06     73.15 o 
 -14   3   5     2656.48     2722.13    131.20 o 
 -13   3   5     1357.11     1423.60    280.37 o 
 -12   3   5     3086.37     3028.40    127.39 o 
 -11   3   5       13.65       -3.77     34.05 o 
 -10   3   5     2044.54     1843.50     74.78 o 
  -9   3   5     1526.36     1457.20     65.50 o 
  -8   3   5     9672.03     9533.83    131.19 o 
  -7   3   5      143.73       91.95     33.36 o 
  -6   3   5     4598.95     4538.37    139.28 o 
  -5   3   5      284.08      347.80     27.79 o 
  -4   3   5    11959.52    11904.94    129.85 o 
  -3   3   5    11073.33    10583.20    106.24 o 
  -2   3   5    16031.99    16129.48    141.19 o 
  -1   3   5     6893.11     6932.09     76.12 o 
   0   3   5     1501.67     1450.00     47.17 o 
   1   3   5     6912.02     6965.58     73.87 o 
   2   3   5    12198.90    12770.26    123.94 o 
   3   3   5     6763.29     6591.95    128.21 o 
   4   3   5     9744.60     9797.17    117.12 o 
   5   3   5     2395.08     2261.91     60.75 o 
   6   3   5      585.03      600.30     34.00 o 
   7   3   5     2366.15     2369.35     63.25 o 
   8   3   5     3803.47     3842.82     83.11 o 
   9   3   5     2874.82     2886.05     77.53 o 
  10   3   5     1929.68     1827.73     64.98 o 
  11   3   5        5.25      -21.51     31.48 o 
  12   3   5     1556.20     1560.00     75.79 o 
  13   3   5     2202.90     2283.39     92.61 o 
  14   3   5     1438.04     1315.17    112.23 o 
 -16   4   5        4.24      -42.02     57.65 o 
 -15   4   5     2975.65     3193.33    148.25 o 
 -14   4   5      160.84       83.38     58.60 o 
 -13   4   5       85.64        2.02     49.65 o 
 -12   4   5      811.47      796.65    106.10 o 
 -11   4   5     6258.92     5912.48    168.10 o 
 -10   4   5      475.17      436.40     65.02 o 
  -9   4   5     7131.46     6962.27    130.51 o 
  -8   4   5      335.13      288.99     38.38 o 
  -7   4   5     1897.05     1992.53     69.22 o 
  -6   4   5     2995.08     3167.42     69.23 o 
  -5   4   5    31332.00    30920.68    385.18 o 
  -4   4   5     9872.18    10381.44    122.17 o 
  -3   4   5     3302.45     3357.97     61.96 o 
  -2   4   5      214.82      193.41     19.38 o 
  -1   4   5    10587.51    10600.97    106.58 o 
   0   4   5       39.59       39.18     14.57 o 
   1   4   5    37628.51    38711.81    292.64 o 
   2   4   5      749.74      711.21     32.02 o 
   3   4   5     8560.52     9583.08    147.38 o 
   4   4   5      772.35      754.14     37.88 o 
   5   4   5    13641.73    13300.47    155.44 o 
   6   4   5       25.40       27.39     19.17 o 
   7   4   5     6475.53     6361.44    105.87 o 
   8   4   5      282.86      273.95     34.26 o 
   9   4   5     3639.34     3763.75     90.74 o 
  10   4   5       14.89      -31.42     29.60 o 
  11   4   5     2139.44     2192.49     72.64 o 
  12   4   5       94.48       51.37     41.41 o 
  13   4   5     1027.35     1015.13    101.44 o 
  14   4   5      311.26      213.01     78.07 o 
 -15   5   5        1.78      -34.32     54.87 o 
 -14   5   5      590.40      634.91    143.20 o 
 -13   5   5     4146.18     4125.11    155.96 o 
 -12   5   5     5430.04     5565.17    140.46 o 
 -11   5   5      297.29      227.84     57.18 o 
 -10   5   5      308.41      264.44     55.34 o 
  -9   5   5     2804.57     2758.90     85.36 o 
  -8   5   5     2760.74     2831.92     89.10 o 
  -7   5   5    14284.93    14528.64    194.38 o 
  -6   5   5      715.84      723.19     44.06 o 
  -5   5   5     2626.68     2794.43     73.29 o 
  -4   5   5     1267.51     1243.97     52.08 o 
  -3   5   5     7023.85     7014.84    197.05 o 
  -2   5   5      752.74      686.18     31.68 o 
  -1   5   5    14851.95    15634.54    147.07 o 
   0   5   5     1902.19     1875.18     44.62 o 
   1   5   5     6774.46     6960.86    100.53 o 
   2   5   5    11010.62    11150.62    133.22 o 
   3   5   5     7978.38     7417.72    104.64 o 
   4   5   5    11096.75    11754.06    143.83 o 
   5   5   5      203.80      124.48     24.30 o 
   6   5   5     1990.76     2084.04     62.23 o 
   7   5   5     5205.40     5100.70    119.52 o 
   8   5   5     9665.94     9783.61    146.60 o 
   9   5   5     3488.14     3525.86     90.88 o 
  10   5   5      369.42      383.57     43.91 o 
  11   5   5      503.88      467.55     57.00 o 
  12   5   5      427.40      428.58     48.82 o 
  13   5   5     2479.23     2742.85    153.71 o 
  14   5   5      969.18      949.85    107.34 o 
 -15   6   5       50.39       36.65     65.11 o 
 -14   6   5     1311.55     1363.01    107.01 o 
 -13   6   5        8.31       63.58     58.78 o 
 -12   6   5     1775.50     1732.17    109.88 o 
 -11   6   5       34.17       48.47     88.30 o 
 -10   6   5     7111.25     7048.18    200.56 o 
  -9   6   5      153.96      106.90     47.30 o 
  -8   6   5     1387.16     1347.33     67.26 o 
  -7   6   5      442.38      447.34     42.08 o 
  -6   6   5     8195.33     8267.71    136.94 o 
  -5   6   5      121.75       95.33     26.80 o 
  -4   6   5    12557.13    12732.92    169.97 o 
  -3   6   5       29.62       14.89     20.36 o 
  -2   6   5      303.40      284.16     30.95 o 
  -1   6   5      540.52      559.15     33.93 o 
   0   6   5    15046.23    14802.41    166.97 o 
   1   6   5     1116.12     1291.17     47.68 o 
   2   6   5     7357.02     7481.86    131.48 o 
   3   6   5      269.29      278.55     29.32 o 
   4   6   5     5659.61     5992.55    100.59 o 
   5   6   5      470.22      490.08     36.63 o 
   6   6   5    12944.67    12835.81    167.76 o 
   7   6   5       24.12      -18.70     26.22 o 
   8   6   5       32.32       16.83     27.69 o 
   9   6   5       67.88       55.66     32.96 o 
  10   6   5     6135.82     6272.45    127.93 o 
  11   6   5      143.72      128.84     63.39 o 
  12   6   5     2297.71     2491.31    110.95 o 
  13   6   5        1.94      -40.61     78.04 o 
  14   6   5      871.65      733.97    105.31 o 
 -15   7   5      175.70      135.26     71.51 o 
 -14   7   5      829.12      736.68     95.43 o 
 -13   7   5      423.76      373.97     94.40 o 
 -12   7   5     4278.84     4369.76    161.43 o 
 -11   7   5      668.75      623.61     75.73 o 
 -10   7   5      467.41      401.08     70.36 o 
  -9   7   5      251.50      227.66     57.99 o 
  -8   7   5     5241.85     5081.30    116.00 o 
  -7   7   5     2792.42     2898.22     87.19 o 
  -6   7   5     2151.22     2129.29     93.14 o 
  -5   7   5      304.31      363.04     39.54 o 
  -4   7   5     6527.33     6640.52    119.28 o 
  -3   7   5     4203.36     4314.33     92.95 o 
  -2   7   5     2684.21     2558.51     71.73 o 
  -1   7   5     1427.36     1410.43     62.79 o 
   0   7   5       11.83       13.69     21.56 o 
   1   7   5     1464.00     1628.83     56.45 o 
   2   7   5     4445.71     4410.69     88.13 o 
   3   7   5     5878.72     5901.89    104.13 o 
   4   7   5     4544.90     4543.19     92.56 o 
   5   7   5       11.08       24.57     29.77 o 
   6   7   5      929.18     1020.28     52.73 o 
   7   7   5      382.45      401.05     41.25 o 
   8   7   5     6186.95     5999.70    134.11 o 
   9   7   5      920.99     1014.73     77.78 o 
  10   7   5      112.77       98.09     48.86 o 
  11   7   5       48.53       -5.13     48.02 o 
  12   7   5     1042.24     1120.58     85.72 o 
  13   7   5      574.50      528.03     95.83 o 
 -14   8   5        1.12       -0.33     61.49 o 
 -13   8   5       38.67        6.62     59.00 o 
 -12   8   5       22.00       57.51     56.60 o 
 -11   8   5     3563.45     3386.56    143.88 o 
 -10   8   5      115.12      128.69     55.82 o 
  -9   8   5     3997.86     4070.62    145.20 o 
  -8   8   5       61.65       66.84     48.59 o 
  -7   8   5      765.46      759.32     55.31 o 
  -6   8   5     1698.20     1854.33     75.03 o 
  -5   8   5    12596.31    12387.19    182.94 o 
  -4   8   5     1378.09     1451.18     64.13 o 
  -3   8   5     3111.55     3158.50     85.16 o 
  -2   8   5      519.63      537.62     48.58 o 
  -1   8   5     9838.70    10005.26    152.97 o 
   0   8   5     1629.04     1669.26     65.56 o 
   1   8   5    10961.51    10860.70    161.89 o 
   2   8   5      716.90      844.86     47.10 o 
   3   8   5      307.79      280.57     34.80 o 
   4   8   5       58.91       17.92     27.18 o 
   5   8   5     6878.46     6818.56    123.96 o 
   6   8   5      900.76      911.63     64.56 o 
   7   8   5     6249.40     6225.18    125.48 o 
   8   8   5      175.12       85.17     37.44 o 
   9   8   5     1247.64     1238.80     86.29 o 
  10   8   5      370.97      426.53     62.50 o 
  11   8   5     3610.56     3617.07    134.08 o 
  12   8   5      328.34      254.40     87.60 o 
  13   8   5       43.96        8.90     72.23 o 
 -13   9   5     1833.33     2034.21    130.15 o 
 -12   9   5      730.80      816.65     91.81 o 
 -11   9   5      325.60      287.09     93.66 o 
 -10   9   5       10.04       24.27     52.89 o 
  -9   9   5     1868.63     1926.54    111.46 o 
  -8   9   5     1863.05     1802.51    105.99 o 
  -7   9   5     3082.99     3329.49    130.17 o 
  -6   9   5     1413.20     1533.89    115.93 o 
  -5   9   5      336.39      369.52     44.02 o 
  -4   9   5     3305.16     3656.18     98.38 o 
  -3   9   5     6271.94     6057.19    123.62 o 
  -2   9   5     1690.64     1658.04     74.40 o 
  -1   9   5     4574.53     4471.04    104.73 o 
   0   9   5        1.00      -40.57     27.05 o 
   1   9   5     1966.04     1966.10     75.03 o 
   2   9   5     1259.84     1275.49     64.76 o 
   3   9   5     7109.74     7480.88    132.37 o 
   4   9   5      622.16      653.13     77.91 o 
   5   9   5      316.19      409.39     76.45 o 
   6   9   5      617.70      619.25     52.14 o 
   7   9   5     3900.24     3938.31    105.43 o 
   8   9   5     2048.63     1968.30     92.88 o 
   9   9   5     2812.29     2731.85    117.95 o 
  10   9   5       44.00      -29.45     45.30 o 
  11   9   5      223.72      188.85     59.45 o 
  12   9   5      309.35      315.86    118.46 o 
 -13  10   5        2.78       -3.16     60.54 o 
 -12  10   5      498.47      453.29     84.36 o 
 -11  10   5      166.46      102.48     63.00 o 
 -10  10   5     2322.10     2332.58    129.08 o 
  -9  10   5      696.27      802.04     86.18 o 
  -8  10   5     1497.33     1461.40    108.22 o 
  -7  10   5        4.44      -46.64     43.53 o 
  -6  10   5     6565.49     6393.01    235.36 o 
  -5  10   5     2528.57     2512.71     91.08 o 
  -4  10   5     4016.56     4040.79    107.79 o 
  -3  10   5     1100.30     1104.27     64.91 o 
  -2  10   5     2690.65     2617.99     99.75 o 
  -1  10   5      139.12       88.15     67.84 o 
   0  10   5    12089.06    12434.42    192.31 o 
   1  10   5      870.83      805.84     56.65 o 
   2  10   5     2066.75     1991.88     85.87 o 
   3  10   5        3.36      -10.62     33.28 o 
   4  10   5     4492.32     4615.23    125.66 o 
   5  10   5      120.34       71.25     37.79 o 
   6  10   5     7768.47     8113.55    191.41 o 
   7  10   5       29.38      -14.24     36.56 o 
   8  10   5      609.82      466.31     70.31 o 
   9  10   5       83.62       50.91     52.49 o 
  10  10   5     2765.30     3273.03    136.73 o 
  11  10   5      205.19      170.41     61.40 o 
 -12  11   5     1269.18     1391.08    118.13 o 
 -11  11   5      628.56      553.03     88.12 o 
 -10  11   5      141.84      199.57     68.96 o 
  -9  11   5       51.32       21.80    168.70 o 
  -8  11   5     4436.91     4622.20    166.10 o 
  -7  11   5      595.17      592.61     76.11 o 
  -6  11   5       28.41       15.31     50.38 o 
  -5  11   5      527.07      519.01     54.26 o 
  -4  11   5     1359.54     1529.76     76.15 o 
  -3  11   5      973.82      894.36     74.40 o 
  -2  11   5     6133.49     6089.08    135.22 o 
  -1  11   5      515.07      525.15     52.09 o 
   0  11   5       59.80       30.73     35.60 o 
   1  11   5     1060.54     1051.58     65.40 o 
   2  11   5     5502.89     5452.66    129.37 o 
   3  11   5     3722.16     3669.81    110.35 o 
   4  11   5     3903.72     3959.62    114.59 o 
   5  11   5      973.05      887.37     65.43 o 
   6  11   5     1139.66     1151.99     72.47 o 
   7  11   5     1972.18     1989.07    136.81 o 
   8  11   5     2405.00     2461.41    127.70 o 
   9  11   5     1663.54     1739.99    131.45 o 
  10  11   5      405.75      363.31     77.06 o 
 -11  12   5     2260.38     2506.94    183.61 o 
 -10  12   5      146.39       18.28     74.05 o 
  -9  12   5     1422.37     1324.74    109.23 o 
  -8  12   5      182.63      259.67     68.81 o 
  -7  12   5      629.19      524.20     79.16 o 
  -6  12   5      221.61      145.52     59.59 o 
  -5  12   5     1845.93     2089.12    115.52 o 
  -4  12   5     1086.82     1007.53     72.72 o 
  -3  12   5      198.30      203.15     44.44 o 
  -2  12   5        0.46       40.51     38.53 o 
  -1  12   5     5614.62     5422.84    132.51 o 
   0  12   5      438.41      451.61     60.29 o 
   1  12   5     3126.95     2971.91    103.06 o 
   2  12   5       33.43       47.23     41.11 o 
   3  12   5     1321.43     1293.58     97.90 o 
   4  12   5       80.41      113.55     45.92 o 
   5  12   5     8157.98     7816.18    167.66 o 
   6  12   5       11.21       40.48     49.64 o 
   7  12   5      495.15      530.83     80.13 o 
   8  12   5        0.00       84.01     59.95 o 
   9  12   5     1109.89     1283.61    108.16 o 
  -9  13   5      776.71      825.61     98.34 o 
  -8  13   5      151.24      137.26     66.38 o 
  -7  13   5     1449.67     1742.01    118.55 o 
  -6  13   5      465.35      419.20     74.28 o 
  -5  13   5       63.57      -21.40    108.05 o 
  -4  13   5      511.84      426.43     72.00 o 
  -3  13   5     2350.34     2326.89    152.44 o 
  -2  13   5      179.60      145.79     44.70 o 
  -1  13   5     1349.55     1209.52     74.10 o 
   0  13   5      526.55      482.77     56.73 o 
   1  13   5       22.87       29.36     40.16 o 
   2  13   5     3721.27     3566.59    117.89 o 
   3  13   5     5894.79     5535.41    143.63 o 
   4  13   5      718.88      663.67     81.33 o 
   5  13   5     1383.30     1371.11    105.28 o 
   6  13   5       10.81      108.70     58.89 o 
   7  13   5     2776.18     2784.96    144.06 o 
   8  13   5      884.10      990.82    100.17 o 
  -8  14   5      480.99      493.84    103.20 o 
  -7  14   5      232.37      177.15     70.27 o 
  -6  14   5     1255.19     1270.70    152.27 o 
  -5  14   5     1217.33     1157.44    102.96 o 
  -4  14   5     3311.66     3402.31    150.79 o 
  -3  14   5       44.05       35.22     48.11 o 
  -2  14   5      682.30      524.29     65.77 o 
  -1  14   5      232.60      173.28     50.94 o 
   0  14   5     4494.98     4490.57    131.95 o 
   1  14   5      861.69      869.04    109.46 o 
   2  14   5       61.09      116.67     47.68 o 
   3  14   5       32.89       97.90     57.84 o 
   4  14   5      540.83      537.90    122.38 o 
   5  14   5      306.33      394.98     85.25 o 
   6  14   5     1840.12     1722.89    121.85 o 
  -5  15   5        0.07       -2.93     63.31 o 
  -4  15   5     1023.24      982.36    102.30 o 
  -3  15   5      378.07      234.12     91.91 o 
  -2  15   5     2754.47     2785.06    155.30 o 
  -1  15   5      126.80      164.53     51.00 o 
   0  15   5       25.18       65.00     47.27 o 
   1  15   5      135.53       80.92     47.96 o 
   2  15   5     1470.73     1444.74    110.17 o 
   3  15   5      143.74      162.93     65.57 o 
   4  15   5     1170.92     1069.28    104.01 o 
 -16   0   6      910.63      905.62    137.46 o 
 -14   0   6     1259.60     1206.90    135.40 o 
 -12   0   6    10289.70    10142.01    218.22 o 
 -10   0   6      246.81      210.35     50.31 o 
  -8   0   6    16593.72    16056.31    254.98 o 
  -6   0   6     4408.09     4114.92    173.82 o 
  -4   0   6     5178.63     5149.79    111.53 o 
  -2   0   6    20490.20    19880.68    353.69 o 
   0   0   6    11041.04    11362.32    174.85 o 
   2   0   6     7790.15     7632.87    100.92 o 
   4   0   6    10542.71    10373.01    136.28 o 
   6   0   6        2.43      -21.94     17.57 o 
   8   0   6     4994.72     4994.55    141.13 o 
  10   0   6     2237.86     2086.25    112.00 o 
  12   0   6     2058.09     2182.75    119.77 o 
  14   0   6     3042.06     3237.94    252.59 o 
 -16   1   6     1037.22      932.67    166.63 o 
 -15   1   6      571.21      609.29     84.95 o 
 -14   1   6      509.19      493.69     73.40 o 
 -13   1   6     1130.62     1191.84     71.40 o 
 -12   1   6       59.60       50.29     35.80 o 
 -11   1   6     2500.89     2443.22     77.30 o 
 -10   1   6     8911.62     8637.86    132.37 o 
  -9   1   6     1284.23     1261.65     55.33 o 
  -8   1   6     1583.48     1478.82    117.51 o 
  -7   1   6     1587.61     1528.06     52.76 o 
  -6   1   6     4265.91     4060.04     74.97 o 
  -5   1   6     9938.64     9690.47    116.35 o 
  -4   1   6    19777.40    19211.40    204.77 o 
  -3   1   6      919.11      872.02     29.22 o 
  -2   1   6     3665.19     3659.97     50.27 o 
  -1   1   6    13629.90    13526.98    174.95 o 
   0   1   6     1618.88     1549.16     38.23 o 
   1   1   6    14921.32    14859.97    145.49 o 
   2   1   6    16300.95    17150.90    164.58 o 
   3   1   6     1652.09     2074.50    101.34 o 
   4   1   6     4864.76     4804.07     61.95 o 
   5   1   6     3938.53     4000.22     56.00 o 
   6   1   6     8864.38     8917.49     94.15 o 
   7   1   6     3351.97     3558.68     58.13 o 
   8   1   6     1493.68     1589.93     65.85 o 
   9   1   6      159.78      118.04     32.00 o 
  10   1   6     7061.53     6997.88    131.88 o 
  11   1   6     4544.45     4631.19    112.23 o 
  12   1   6      728.91      663.71     54.41 o 
  13   1   6      114.68       11.22     44.86 o 
  14   1   6       21.43      -83.09     55.39 o 
 -16   2   6       42.58       88.86     63.34 o 
 -15   2   6       13.05      -35.61     53.21 o 
 -14   2   6        4.30      -29.84     50.80 o 
 -13   2   6     2222.78     2365.18    153.00 o 
 -12   2   6        0.58       10.01     37.45 o 
 -11   2   6     6635.11     6436.66    119.10 o 
 -10   2   6        0.12       17.14     30.45 o 
  -9   2   6     2237.96     2313.10     69.04 o 
  -8   2   6        0.78      -25.72     22.78 o 
  -7   2   6     9491.42     8986.21    133.39 o 
  -6   2   6       38.11       17.50     20.23 o 
  -5   2   6    12264.97    12206.85    184.24 o 
  -4   2   6       19.01       -0.89     16.69 o 
  -3   2   6    29598.57    29304.08    230.69 o 
  -2   2   6    10989.39    11195.23    106.07 o 
  -1   2   6    49009.91    50172.35    363.13 o 
   0   2   6      526.65      534.71     26.03 o 
   1   2   6     1263.28     1287.08     39.12 o 
   2   2   6      663.43      731.23     36.51 o 
   3   2   6    34360.36    34729.17    262.85 o 
   4   2   6     3830.29     4108.59     56.97 o 
   5   2   6    10592.42    10650.05    107.75 o 
   6   2   6        7.51      -19.67     13.12 o 
   7   2   6      822.91      826.06     40.93 o 
   8   2   6      206.84      226.11     27.23 o 
   9   2   6     6011.97     6042.41    100.53 o 
  10   2   6     1444.85     1427.02     70.03 o 
  11   2   6      625.12      582.97     52.47 o 
  12   2   6      178.98      108.26     65.48 o 
  13   2   6     2292.23     2343.81    120.13 o 
  14   2   6       25.54      -39.30     59.76 o 
 -16   3   6      432.99      496.87     82.42 o 
 -15   3   6     2243.88     2360.74    130.61 o 
 -14   3   6      914.06      856.22    130.10 o 
 -13   3   6      145.30       74.64     88.47 o 
 -12   3   6      174.21      139.56     54.18 o 
 -11   3   6     2481.98     2519.60     90.33 o 
 -10   3   6     1752.28     1825.33     77.02 o 
  -9   3   6     2604.04     2684.95     73.97 o 
  -8   3   6     4471.19     4556.42     89.17 o 
  -7   3   6      345.89      255.93     31.26 o 
  -6   3   6     2722.36     2786.49     65.24 o 
  -5   3   6    10736.72    10435.61    126.16 o 
  -4   3   6    20292.57    20251.77    177.39 o 
  -3   3   6    11829.88    12118.40    119.22 o 
  -2   3   6      610.94      651.79     26.69 o 
  -1   3   6     4459.22     4546.79     59.91 o 
   0   3   6     7048.35     7178.89     77.08 o 
   1   3   6    30250.22    30794.11    287.20 o 
   2   3   6    21584.71    21919.14    203.37 o 
   3   3   6     3635.03     3668.32     53.67 o 
   4   3   6        8.43        5.74     13.38 o 
   5   3   6     3346.05     3261.00     65.95 o 
   6   3   6     5942.17     6076.95     95.88 o 
   7   3   6     4696.95     4646.51     87.73 o 
   8   3   6     4554.42     4529.24     91.17 o 
   9   3   6      467.48      454.60     37.03 o 
  10   3   6     3832.19     3909.48     87.04 o 
  11   3   6     1887.43     1821.24     78.86 o 
  12   3   6     1443.21     1408.84     88.35 o 
  13   3   6      381.81      304.72     61.56 o 
  14   3   6       18.67      -88.27    123.89 o 
 -16   4   6      728.16      656.23     91.75 o 
 -15   4   6      120.90      147.73     64.66 o 
 -14   4   6     1427.41     1571.66    124.32 o 
 -13   4   6       50.58       53.85     54.18 o 
 -12   4   6     4471.45     4419.38    152.71 o 
 -11   4   6      215.12      264.30     60.83 o 
 -10   4   6       14.86       27.80     35.25 o 
  -9   4   6       59.27       62.00     34.37 o 
  -8   4   6      294.82      307.26     37.32 o 
  -7   4   6       21.46       -3.57     31.42 o 
  -6   4   6    13216.25    12439.75    149.03 o 
  -5   4   6     4439.32     4665.36     81.47 o 
  -4   4   6       96.45       74.35     21.00 o 
  -3   4   6      192.25      154.88     19.91 o 
  -2   4   6    26466.57    27042.88    221.84 o 
  -1   4   6     4019.13     4147.98     61.62 o 
   0   4   6    10684.56    11048.39    109.66 o 
   1   4   6       85.15       76.85     15.76 o 
   2   4   6    31395.49    32402.79    253.01 o 
   3   4   6      512.52      563.32     27.22 o 
   4   4   6     9065.92     8426.80    130.40 o 
   5   4   6      137.14       93.69     21.62 o 
   6   4   6      596.48      553.35     35.49 o 
   7   4   6        0.95      -28.47     26.29 o 
   8   4   6     4286.51     4198.28     91.15 o 
   9   4   6       13.17      -43.29     28.86 o 
  10   4   6     6882.16     6695.26    125.16 o 
  11   4   6      684.09      612.52     51.50 o 
  12   4   6      460.91      370.84     58.98 o 
  13   4   6      159.78       41.39     50.99 o 
  14   4   6     3376.23     3640.23    176.10 o 
 -15   5   6     1341.88     1542.34     93.39 o 
 -14   5   6     3168.27     3547.11    123.22 o 
 -13   5   6     1351.78     1317.27    152.35 o 
 -12   5   6      183.06      147.90     73.02 o 
 -11   5   6     3404.67     3613.83    136.23 o 
 -10   5   6     5831.89     5791.77    153.62 o 
  -9   5   6     2844.38     2843.44    101.75 o 
  -8   5   6     1744.66     1707.26     71.22 o 
  -7   5   6       21.98       18.90     28.34 o 
  -6   5   6    14267.20    14655.12    169.97 o 
  -5   5   6     1126.16     1244.97     49.18 o 
  -4   5   6     4097.98     3993.98     75.22 o 
  -3   5   6     1997.07     2088.28     86.55 o 
  -2   5   6      171.03      155.11     20.85 o 
  -1   5   6      322.37      304.76     23.38 o 
   0   5   6    10874.10    11140.49    115.88 o 
   1   5   6    10609.13    10806.89    113.04 o 
   2   5   6     8954.58     9212.51    101.68 o 
   3   5   6     1378.02     1526.92     41.00 o 
   4   5   6     3780.32     3767.38     74.93 o 
   5   5   6     3694.97     3700.87     77.24 o 
   6   5   6     4242.69     4311.56     86.98 o 
   7   5   6     4067.45     4048.61    100.67 o 
   8   5   6      258.95      284.21     36.34 o 
   9   5   6       37.44      -30.78     28.20 o 
  10   5   6     3352.36     3470.69    114.10 o 
  11   5   6      843.87      878.45     68.29 o 
  12   5   6     1617.56     1790.27    101.62 o 
  13   5   6      839.84      705.87     77.30 o 
  14   5   6      195.97       96.81     77.30 o 
 -15   6   6       99.14      120.74     69.75 o 
 -14   6   6        1.60       86.44     60.99 o 
 -13   6   6     1721.60     1723.91    113.31 o 
 -12   6   6      156.75      104.91     56.77 o 
 -11   6   6     5144.99     5145.40    164.81 o 
 -10   6   6       19.37       13.82     46.07 o 
  -9   6   6      811.56      811.39     57.69 o 
  -8   6   6      637.24      624.17     51.48 o 
  -7   6   6     9426.12     9525.65    154.70 o 
  -6   6   6      557.12      549.04     43.31 o 
  -5   6   6      246.10      182.79     32.59 o 
  -4   6   6        0.28       -7.81     21.88 o 
  -3   6   6    13520.87    13658.38    177.82 o 
  -2   6   6       25.93        4.73     20.83 o 
  -1   6   6     9024.77     9108.86    122.44 o 
   0   6   6      143.69      152.66     24.39 o 
   1   6   6     3384.43     3702.80     84.93 o 
   2   6   6     1010.06      987.13     67.15 o 
   3   6   6    21172.44    21525.64    225.72 o 
   4   6   6      163.02      213.92     31.00 o 
   5   6   6      542.39      522.04     37.62 o 
   6   6   6        0.25      -33.13     23.62 o 
   7   6   6     4894.22     5041.52    102.88 o 
   8   6   6      382.00      407.53     42.25 o 
   9   6   6     7214.28     6956.91    159.92 o 
  10   6   6        8.25      -19.01     38.25 o 
  11   6   6      120.01       67.01     44.91 o 
  12   6   6       38.67       44.49     47.15 o 
  13   6   6     3347.06     3854.38    279.72 o 
 -14   7   6      819.39      898.46     97.36 o 
 -13   7   6      527.97      429.76     76.83 o 
 -12   7   6        3.32       38.30     53.28 o 
 -11   7   6     2423.54     2486.18    123.00 o 
 -10   7   6     3363.05     3292.08    133.73 o 
  -9   7   6     5108.58     5241.48    159.46 o 
  -8   7   6      733.81      758.68     56.46 o 
  -7   7   6       58.33       37.16     49.76 o 
  -6   7   6        4.85      -43.05     28.70 o 
  -5   7   6     5227.52     5315.98    110.17 o 
  -4   7   6     6514.60     6461.67    119.89 o 
  -3   7   6     4665.55     4665.91     98.65 o 
  -2   7   6       71.96      133.73     27.24 o 
  -1   7   6     1977.49     2046.92     65.83 o 
   0   7   6     1432.25     1488.50     61.82 o 
   1   7   6     3358.97     3297.11     76.13 o 
   2   7   6     7205.94     7389.26    115.93 o 
   3   7   6     1137.91     1249.57     53.95 o 
   4   7   6     1582.40     1474.08     90.13 o 
   5   7   6     4702.94     4741.15     97.99 o 
   6   7   6     1333.82     1280.66     59.66 o 
   7   7   6     7756.61     7606.37    133.24 o 
   8   7   6      364.14      379.83     54.39 o 
   9   7   6      805.24      774.37     67.82 o 
  10   7   6      893.99      892.69    126.11 o 
  11   7   6     3575.47     3766.07    132.41 o 
  12   7   6      591.38      541.50     76.64 o 
  13   7   6      624.02      591.15    123.98 o 
 -14   8   6      596.28      422.00     79.99 o 
 -13   8   6      259.44      178.64    101.95 o 
 -12   8   6     2208.23     2214.41    126.30 o 
 -11   8   6       89.70      104.44     58.95 o 
 -10   8   6       61.81       29.23    118.78 o 
  -9   8   6       74.54       34.01     62.59 o 
  -8   8   6     3244.35     3487.76    132.27 o 
  -7   8   6      572.15      549.61     52.10 o 
  -6   8   6     5825.77     6102.62    176.31 o 
  -5   8   6       61.98       55.27     32.73 o 
  -4   8   6     1790.48     1718.49     81.95 o 
  -3   8   6        1.70      -36.75     24.50 o 
  -2   8   6     7932.38     7647.87    132.57 o 
  -1   8   6     2144.59     2052.01     70.97 o 
   0   8   6     4205.84     4184.01     96.50 o 
   1   8   6        0.60      -18.10     24.93 o 
   2   8   6     2160.02     2122.20     76.85 o 
   3   8   6      767.44      846.09     56.62 o 
   4   8   6     6923.45     7024.23    123.76 o 
   5   8   6        7.24      -34.08     34.09 o 
   6   8   6     1354.91     1389.49     73.57 o 
   7   8   6      567.89      560.21     62.96 o 
   8   8   6     3594.14     3620.13    163.14 o 
   9   8   6        1.39      -31.56     37.27 o 
  10   8   6     2681.96     2502.83    151.96 o 
  11   8   6       17.13      -18.09     61.36 o 
  12   8   6      807.16      792.11     78.70 o 
 -13   9   6      232.64      180.48     72.75 o 
 -12   9   6       19.44       43.10     60.10 o 
 -11   9   6      390.97      318.48    126.93 o 
 -10   9   6     2544.55     2695.73    132.17 o 
  -9   9   6      540.85      508.01    119.81 o 
  -8   9   6     2047.08     2091.56    140.68 o 
  -7   9   6       16.31      -49.93     35.76 o 
  -6   9   6     6007.47     6089.41    132.24 o 
  -5   9   6      476.13      477.06     48.51 o 
  -4   9   6     9835.16    10047.65    167.30 o 
  -3   9   6      888.02      893.29     62.05 o 
  -2   9   6      198.69      106.53     34.91 o 
  -1   9   6     1599.30     1623.51    101.16 o 
   0   9   6    11806.35    11720.75    242.31 o 
   1   9   6     2165.10     2099.60     79.97 o 
   2   9   6    10090.40    10259.71    156.16 o 
   3   9   6      221.41      199.95     38.19 o 
   4   9   6       50.16       65.70     33.53 o 
   5   9   6      942.02      915.67     56.56 o 
   6   9   6     8708.80     8680.54    188.42 o 
   7   9   6      652.31      743.82     68.06 o 
   8   9   6     1830.48     1820.61     97.03 o 
   9   9   6        7.32      -59.50     46.97 o 
  10   9   6      977.91      788.86     78.73 o 
  11   9   6      791.58      825.77    143.50 o 
  12   9   6     1384.92     1481.36    101.85 o 
 -12  10   6       32.79      -26.86     61.42 o 
 -11  10   6     3502.33     3539.65    155.84 o 
 -10  10   6      447.60      495.20     79.01 o 
  -9  10   6     1866.78     1998.28    118.29 o 
  -8  10   6      386.44      395.54     67.03 o 
  -7  10   6     4199.60     4291.44    151.39 o 
  -6  10   6       99.20       66.50     40.16 o 
  -5  10   6     3504.15     3401.86    104.11 o 
  -4  10   6        0.86       19.45     36.72 o 
  -3  10   6     7822.64     7536.27    146.81 o 
  -2  10   6     2884.28     2896.35     93.84 o 
  -1  10   6     8788.17     8722.96    159.76 o 
   0  10   6      157.05       89.89     37.01 o 
   1  10   6       32.99        7.09     33.79 o 
   2  10   6      804.40      766.53     57.60 o 
   3  10   6    14059.48    14154.01    213.58 o 
   4  10   6       21.40      -15.14     33.72 o 
   5  10   6     1496.65     1469.26     92.57 o 
   6  10   6       66.22       38.90     62.73 o 
   7  10   6     1283.40     1196.58     91.08 o 
   8  10   6       29.35       22.01     45.92 o 
   9  10   6     3121.89     3387.73    134.08 o 
  10  10   6      180.80      139.68     76.19 o 
  11  10   6       77.19       84.59     79.34 o 
 -12  11   6       42.60       19.54     85.64 o 
 -11  11   6      736.88      770.50     97.75 o 
 -10  11   6      286.59      218.30     71.90 o 
  -9  11   6     2571.48     2506.05    135.25 o 
  -8  11   6      368.38      313.99     70.77 o 
  -7  11   6      127.29      120.06     56.82 o 
  -6  11   6      375.81      251.76     62.58 o 
  -5  11   6     3197.18     3334.85    134.63 o 
  -4  11   6      221.71      262.41     68.99 o 
  -3  11   6     4039.32     3891.95    110.64 o 
  -2  11   6      232.91      195.47     42.87 o 
  -1  11   6     2649.31     2596.22     93.28 o 
   0  11   6     1964.13     1872.76     83.24 o 
   1  11   6     4817.79     4761.41    121.04 o 
   2  11   6      683.93      604.79     56.38 o 
   3  11   6      930.66      930.06     79.13 o 
   4  11   6       96.98       45.35     67.74 o 
   5  11   6     3979.53     3757.84    146.79 o 
   6  11   6     2382.17     2448.98    124.88 o 
   7  11   6     1048.04     1060.96     85.20 o 
   8  11   6      581.32      514.44     70.42 o 
   9  11   6        6.27      -34.79     49.09 o 
  10  11   6      544.61      639.40     79.32 o 
 -10  12   6      131.97       44.42     67.98 o 
  -9  12   6        4.57       23.97     62.43 o 
  -8  12   6     2034.59     2173.52    199.23 o 
  -7  12   6      840.75      632.82     82.42 o 
  -6  12   6      890.36      931.78     88.23 o 
  -5  12   6      115.33       75.72     42.21 o 
  -4  12   6      309.00      346.65     50.07 o 
  -3  12   6      622.31      503.80     62.61 o 
  -2  12   6     6390.99     6445.17    146.22 o 
  -1  12   6      497.10      500.58     74.11 o 
   0  12   6      759.26      795.76     63.00 o 
   1  12   6      599.55      741.06     62.55 o 
   2  12   6     5368.03     5391.13    136.06 o 
   3  12   6      585.26      440.51     83.53 o 
   4  12   6     5683.85     5552.43    281.66 o 
   5  12   6       32.39       28.66     51.07 o 
   6  12   6       52.82       11.78     48.23 o 
   7  12   6      561.59      540.81    111.00 o 
   8  12   6     1883.52     2095.59    126.79 o 
   9  12   6      297.56      252.29     78.81 o 
  -9  13   6      153.37      233.03    108.13 o 
  -8  13   6      492.76      553.95    100.62 o 
  -7  13   6       97.19      157.69     68.07 o 
  -6  13   6      473.82      416.33     76.35 o 
  -5  13   6      584.70      630.18     80.17 o 
  -4  13   6     1531.27     1644.64     87.58 o 
  -3  13   6       60.11       54.28     42.11 o 
  -2  13   6        9.89      -54.05     36.03 o 
  -1  13   6        1.64      -52.33     34.89 o 
   0  13   6      697.55      677.26     64.30 o 
   1  13   6     3292.01     3354.38    114.74 o 
   2  13   6      857.94      823.50     87.31 o 
   3  13   6      216.07      209.02     63.40 o 
   4  13   6       16.86       26.77     54.64 o 
   5  13   6      140.29       87.30    164.84 o 
   6  13   6     3927.18     3707.53    160.30 o 
   7  13   6      445.24      532.56     82.79 o 
  -7  14   6     2303.03     2344.39    139.58 o 
  -6  14   6      308.48      256.02     73.56 o 
  -5  14   6      461.61      443.72     78.65 o 
  -4  14   6        8.95      -46.80     56.09 o 
  -3  14   6     1933.25     2024.15    102.25 o 
  -2  14   6       73.53        3.29     57.28 o 
  -1  14   6     3045.98     3076.97    114.06 o 
   0  14   6      121.62      -36.22     70.45 o 
   1  14   6      435.90      312.69     69.62 o 
   2  14   6      122.48      169.56     61.36 o 
   3  14   6     1990.53     2082.10    126.63 o 
   4  14   6      247.56      220.07     74.35 o 
   5  14   6     1375.39     1429.58    183.13 o 
   6  14   6       42.09      -12.74     58.88 o 
  -5  15   6     1892.78     1781.55    125.26 o 
  -4  15   6      607.46      583.23     87.00 o 
  -3  15   6      798.46      769.22    134.38 o 
  -2  15   6       29.40       48.99     46.71 o 
  -1  15   6      378.40      415.08     88.98 o 
   0  15   6      691.96      517.40     85.04 o 
   1  15   6     2535.45     2697.43    154.84 o 
   2  15   6      409.97      576.82     84.29 o 
   3  15   6       79.09      -24.86     58.50 o 
 -15   0   7      455.03      526.79    112.21 o 
 -13   0   7     5407.36     5123.11    161.75 o 
 -11   0   7      109.13       10.67     46.20 o 
  -9   0   7     7851.19     7147.59    164.33 o 
  -7   0   7       30.00        5.29     31.62 o 
  -5   0   7     7166.85     6757.46    134.08 o 
  -3   0   7     3495.21     3021.60    109.55 o 
  -1   0   7      397.94      360.07     29.62 o 
   1   0   7    18306.87    17621.48    338.28 o 
   3   0   7    22676.54    23150.81    388.56 o 
   5   0   7     6252.68     6462.14    107.07 o 
   7   0   7     8496.08     8315.44    135.63 o 
   9   0   7      635.38      651.90     69.95 o 
  11   0   7     5249.72     5335.18    287.79 o 
  13   0   7     1143.43     1040.93    150.85 o 
 -16   1   7      452.61      324.15     79.03 o 
 -15   1   7      410.90      297.25    134.96 o 
 -14   1   7      311.69      292.28     67.06 o 
 -13   1   7     2241.30     2281.82     81.96 o 
 -12   1   7      999.23     1009.32     57.45 o 
 -11   1   7     3520.80     3486.83     90.57 o 
 -10   1   7     1001.80      980.76     53.21 o 
  -9   1   7     1650.09     1630.96     62.19 o 
  -8   1   7     2181.92     2134.18     64.40 o 
  -7   1   7    10109.22     9904.23    141.30 o 
  -6   1   7     9630.36     9138.70    162.46 o 
  -5   1   7     3512.03     3348.54     67.17 o 
  -4   1   7       22.71        8.00     13.90 o 
  -3   1   7    13844.71    13779.05    127.13 o 
  -2   1   7    14147.74    13575.88    122.49 o 
  -1   1   7    12650.15    12368.47    131.56 o 
   0   1   7     5698.19     5422.76     74.90 o 
   1   1   7     4398.09     4473.85     66.63 o 
   2   1   7      314.80      439.01     31.61 o 
   3   1   7    18450.62    19261.69    204.88 o 
   4   1   7     7767.79     7709.38     85.80 o 
   5   1   7     2713.01     2661.77     47.18 o 
   6   1   7     2674.19     2691.21     50.48 o 
   7   1   7     1463.33     1539.09     49.37 o 
   8   1   7     1550.51     1578.38     53.14 o 
   9   1   7     7439.61     7519.66    132.84 o 
  10   1   7     5003.07     5221.70    115.04 o 
  11   1   7       39.69       20.79     42.20 o 
  12   1   7      627.97      577.54     87.83 o 
  13   1   7      619.19      386.37     84.53 o 
  14   1   7     1837.43     1670.91    325.18 o 
 -16   2   7     1280.39     1229.52    108.88 o 
 -15   2   7       28.17       11.59    108.86 o 
 -14   2   7     2160.39     2198.58    122.02 o 
 -13   2   7       26.91      -29.15     48.14 o 
 -12   2   7      259.75      239.91     40.34 o 
 -11   2   7      259.76      261.42     40.77 o 
 -10   2   7     7946.82     8098.86    131.23 o 
  -9   2   7        4.38      -30.39     26.05 o 
  -8   2   7     4319.88     4410.34     88.59 o 
  -7   2   7     4592.26     4481.51     84.95 o 
  -6   2   7     5603.09     5370.24    113.30 o 
  -5   2   7     2084.81     2120.33     55.32 o 
  -4   2   7    33788.75    32090.50    255.54 o 
  -3   2   7      853.59      902.44     32.30 o 
  -2   2   7     2574.05     2531.71     45.19 o 
  -1   2   7      976.39     1073.71     38.99 o 
   0   2   7    11787.65    11879.07    130.23 o 
   1   2   7       47.45       28.16     24.28 o 
   2   2   7    21773.54    21246.64    203.37 o 
   3   2   7     1036.55     1213.08     41.66 o 
   4   2   7     1287.08     1313.43     35.05 o 
   5   2   7      986.83     1148.22     35.94 o 
   6   2   7     9212.96     9560.18    123.99 o 
   7   2   7      263.64      272.92     27.38 o 
   8   2   7     1588.99     1605.98     54.87 o 
   9   2   7      149.55       67.29     31.75 o 
  10   2   7      241.08      203.61     75.53 o 
  11   2   7       10.76      -16.25     39.94 o 
  12   2   7     4394.09     4634.63    145.59 o 
  13   2   7        4.99      -60.50     59.11 o 
  14   2   7      466.50      354.63     89.94 o 
 -16   3   7     1646.68     1947.42    157.20 o 
 -15   3   7      502.29      380.39     76.69 o 
 -14   3   7      173.88      200.13     60.90 o 
 -13   3   7      685.40      603.69     76.00 o 
 -12   3   7      870.62      850.06     63.62 o 
 -11   3   7     3082.95     3063.11     88.89 o 
 -10   3   7     1322.66     1309.93     60.28 o 
  -9   3   7      154.52      132.02     32.87 o 
  -8   3   7     2628.47     2649.40     71.95 o 
  -7   3   7     1918.76     2017.28     62.71 o 
  -6   3   7     3502.26     3276.03     71.92 o 
  -5   3   7     2105.34     2027.65     55.93 o 
  -4   3   7      113.21      121.20     19.60 o 
  -3   3   7     2663.78     2559.07     50.73 o 
  -2   3   7    25782.78    25568.09    268.98 o 
  -1   3   7    20098.01    19660.24    166.97 o 
   0   3   7    19586.41    20082.25    199.31 o 
   1   3   7     5210.21     5251.24     81.55 o 
   2   3   7     1019.14      976.81     40.52 o 
   3   3   7     7692.81     7851.84    106.88 o 
   4   3   7    17501.50    17792.41    158.25 o 
   5   3   7     6864.82     6946.46    125.51 o 
   6   3   7     2394.10     2473.80     62.56 o 
   7   3   7       68.61       86.75     25.50 o 
   8   3   7      602.36      565.52     67.97 o 
   9   3   7      392.87      318.74     40.46 o 
  10   3   7     7195.27     7525.81    174.62 o 
  11   3   7      830.46      789.89     76.74 o 
  12   3   7       95.17        4.28     44.84 o 
  13   3   7      324.65      470.59     82.28 o 
  14   3   7     2031.32     2484.74    171.15 o 
 -15   4   7     1963.45     1913.05    125.88 o 
 -14   4   7       17.93       39.08     55.42 o 
 -13   4   7      825.06      844.18     85.50 o 
 -12   4   7        8.85      -31.55     47.01 o 
 -11   4   7      158.76       54.52     41.95 o 
 -10   4   7      318.08      352.61     46.82 o 
  -9   4   7     8439.21     8345.45    131.66 o 
  -8   4   7     2135.44     2210.57     72.74 o 
  -7   4   7     2935.11     2854.59     86.09 o 
  -6   4   7      206.88      233.49     44.65 o 
  -5   4   7    12928.20    12768.74    149.43 o 
  -4   4   7      308.66      352.86     32.59 o 
  -3   4   7    39102.98    39624.40    374.38 o 
  -2   4   7        3.48        6.93     15.76 o 
  -1   4   7       21.85        7.24     14.66 o 
   0   4   7     1294.70     1217.77     36.00 o 
   1   4   7    26216.86    27382.89    232.20 o 
   2   4   7      616.99      563.45     26.75 o 
   3   4   7    14168.29    13994.38    132.68 o 
   4   4   7       61.23       48.78     16.15 o 
   5   4   7     3905.37     4078.64     77.48 o 
   6   4   7      241.90      253.70     37.57 o 
   7   4   7     9182.17     9406.70    134.44 o 
   8   4   7       30.34       19.57     33.34 o 
   9   4   7       60.80       31.57     34.88 o 
  10   4   7      476.42      454.26     48.01 o 
  11   4   7     2670.76     2763.55    115.86 o 
  12   4   7       50.24       -9.16     43.56 o 
  13   4   7     2478.79     2454.41    121.35 o 
 -15   5   7     1191.94     1301.28    109.28 o 
 -14   5   7        8.03       11.03     54.81 o 
 -13   5   7     2438.98     2408.68    126.93 o 
 -12   5   7     1644.14     1667.17    105.83 o 
 -11   5   7     2561.65     2719.38    123.02 o 
 -10   5   7     1416.15     1385.83     74.45 o 
  -9   5   7        1.02      -16.07     32.87 o 
  -8   5   7      524.11      540.61     48.10 o 
  -7   5   7     9046.05     9042.15    131.86 o 
  -6   5   7     7634.59     7744.29    117.13 o 
  -5   5   7       76.21       56.16     22.91 o 
  -4   5   7     1364.17     1352.48     76.16 o 
  -3   5   7     5740.24     5671.89     82.89 o 
  -2   5   7     6463.71     6604.45     88.06 o 
  -1   5   7    11489.83    11167.51    118.95 o 
   0   5   7     2357.91     2442.58     68.37 o 
   1   5   7     1540.03     1759.44     55.43 o 
   2   5   7       73.18      346.73     45.91 o 
   3   5   7     4014.40     3852.75     62.19 o 
   4   5   7     1908.11     1825.77     55.29 o 
   5   5   7     4657.64     4741.54     87.88 o 
   6   5   7      248.82      252.06     40.88 o 
   7   5   7      948.37      965.51     62.00 o 
   8   5   7     2168.28     2216.52     90.03 o 
   9   5   7     3492.45     3393.11    110.90 o 
  10   5   7     2353.39     2468.87    100.94 o 
  11   5   7      741.38      679.06    102.40 o 
  12   5   7       87.52       29.12     56.32 o 
  13   5   7     1301.21     1307.13    123.60 o 
 -15   6   7       22.22      -43.59     57.76 o 
 -14   6   7     2698.83     3274.58    227.01 o 
 -13   6   7      262.15      218.95     66.33 o 
 -12   6   7      314.86      316.80     66.31 o 
 -11   6   7       94.11       59.10     51.74 o 
 -10   6   7     3203.79     2986.07    126.33 o 
  -9   6   7      176.83      182.36     42.43 o 
  -8   6   7     5127.27     4977.01    115.27 o 
  -7   6   7      151.73      173.96     37.23 o 
  -6   6   7     1976.62     1864.81     71.50 o 
  -5   6   7      285.44      335.89     47.68 o 
  -4   6   7     5949.18     5947.35     98.33 o 
  -3   6   7      141.81      104.73     25.34 o 
  -2   6   7     2921.91     3001.84     62.43 o 
  -1   6   7      741.88      783.16     35.83 o 
   0   6   7     8546.49     8630.77    104.45 o 
   1   6   7     1369.32     1302.52     84.36 o 
   2   6   7    10058.99    10103.44    114.24 o 
   3   6   7      338.67      329.69     31.46 o 
   4   6   7      398.21      397.51     34.12 o 
   5   6   7      957.34      929.81     59.75 o 
   6   6   7     5888.55     6065.27    178.94 o 
   7   6   7      466.27      537.17     74.55 o 
   8   6   7     2342.63     2269.57     95.36 o 
   9   6   7      193.79      133.93     50.45 o 
  10   6   7      928.98      835.85     69.47 o 
  11   6   7      137.96       75.78     71.34 o 
  12   6   7     4675.01     4522.86    275.64 o 
  13   6   7      104.64       61.90     86.20 o 
 -14   7   7      368.65      279.34     85.51 o 
 -13   7   7      316.11      255.11     70.73 o 
 -12   7   7     1633.24     1763.78    112.82 o 
 -11   7   7     1646.97     1709.23    107.70 o 
 -10   7   7     2239.81     2505.32    120.72 o 
  -9   7   7     1260.05     1390.80     80.08 o 
  -8   7   7     5814.96     5736.95    128.84 o 
  -7   7   7      157.78      148.37     39.16 o 
  -6   7   7     3936.57     4097.68    102.17 o 
  -5   7   7      152.72      125.50     33.37 o 
  -4   7   7       21.77        2.52     27.17 o 
  -3   7   7     1238.75     1260.15     59.25 o 
  -2   7   7     5960.37     6171.07    176.30 o 
  -1   7   7     1245.62     1268.61     52.93 o 
   0   7   7     2075.83     2028.74     62.56 o 
   1   7   7      926.75     1004.78     48.18 o 
   2   7   7        5.54       17.11     23.32 o 
   3   7   7     3821.81     3771.22     85.07 o 
   4   7   7     7457.73     7407.65    120.76 o 
   5   7   7     2149.23     2265.83    138.78 o 
   6   7   7     2075.58     2065.33     92.70 o 
   7   7   7      198.24      160.66     62.86 o 
   8   7   7     6721.82     6630.32    229.70 o 
   9   7   7     1100.91     1089.51     76.04 o 
  10   7   7     1908.20     2123.77    101.52 o 
  11   7   7      938.22      878.90     82.08 o 
  12   7   7      206.29      199.58     58.47 o 
 -14   8   7       81.51       57.22     66.09 o 
 -13   8   7     1327.14     1336.09    108.33 o 
 -12   8   7        1.95       67.64    105.56 o 
 -11   8   7      332.88      307.41     68.56 o 
 -10   8   7       20.85      -48.66     47.83 o 
  -9   8   7     4847.33     4844.23    158.61 o 
  -8   8   7      314.85      278.50     62.47 o 
  -7   8   7      423.94      420.19     50.15 o 
  -6   8   7      546.94      599.54     96.71 o 
  -5   8   7     6446.12     6455.38    130.08 o 
  -4   8   7        6.17       30.64     30.37 o 
  -3   8   7     8104.47     8179.72    142.10 o 
  -2   8   7      121.58       87.75     31.35 o 
  -1   8   7      948.94      961.16     52.71 o 
   0   8   7        3.31      -35.97     24.25 o 
   1   8   7    11948.09    11655.02    159.92 o 
   2   8   7      289.99      242.98     34.52 o 
   3   8   7     7371.56     7457.32    126.59 o 
   4   8   7     2605.00     2562.42    100.51 o 
   5   8   7     5400.50     5376.36    141.27 o 
   6   8   7     2068.58     1986.74     95.46 o 
   7   8   7     6996.52     7429.47    171.87 o 
   8   8   7        6.96      -19.79     42.97 o 
   9   8   7       48.73       25.19     43.23 o 
  10   8   7       60.94       66.00     52.74 o 
  11   8   7     2756.59     3052.31    127.44 o 
  12   8   7      119.89       40.44     53.61 o 
 -13   9   7      890.47      986.89    103.82 o 
 -12   9   7      252.34      165.89     82.03 o 
 -11   9   7     1404.46     1619.51    112.30 o 
 -10   9   7     1286.13     1368.29    102.45 o 
  -9   9   7       70.36      134.27     66.32 o 
  -8   9   7      122.33      120.75     55.95 o 
  -7   9   7     6145.39     6502.99    141.64 o 
  -6   9   7     4302.43     4333.81    115.65 o 
  -5   9   7     4443.28     4517.83    114.07 o 
  -4   9   7      403.42      333.64     55.33 o 
  -3   9   7     2073.76     2053.96     78.93 o 
  -2   9   7     2169.22     2061.05     79.66 o 
  -1   9   7    15505.41    15416.82    275.32 o 
   0   9   7     1361.36     1349.76    103.79 o 
   1   9   7     1567.27     1547.94     67.38 o 
   2   9   7        4.86      -38.86     39.32 o 
   3   9   7     2999.51     3203.84    116.71 o 
   4   9   7     3283.28     3297.97    117.21 o 
   5   9   7     4448.30     4708.03    138.49 o 
   6   9   7      968.72      957.46     74.06 o 
   7   9   7        2.40       10.00     50.93 o 
   8   9   7     1111.87     1109.06    147.51 o 
   9   9   7      897.18      949.54     80.62 o 
  10   9   7      538.53      730.54    143.61 o 
  11   9   7      974.66      999.41     88.39 o 
 -12  10   7       34.61       53.59     63.54 o 
 -11  10   7      215.26      187.08     69.15 o 
 -10  10   7     2362.82     2356.91    256.58 o 
  -9  10   7      532.32      484.00    115.65 o 
  -8  10   7     3242.08     3153.21    135.75 o 
  -7  10   7      169.59      228.79     47.73 o 
  -6  10   7     1237.51     1208.54     70.97 o 
  -5  10   7     2284.58     2348.86     90.27 o 
  -4  10   7     8359.33     8400.27    159.60 o 
  -3  10   7      972.77      978.42     62.28 o 
  -2  10   7     2055.65     2227.25     86.38 o 
  -1  10   7      389.05      357.27     47.24 o 
   0  10   7     3581.29     3465.65    101.68 o 
   1  10   7     3114.71     3123.45     98.38 o 
   2  10   7    11994.97    11715.16    427.78 o 
   3  10   7      236.67      216.88     52.35 o 
   4  10   7      307.97      282.23     55.59 o 
   5  10   7       71.15       62.88     45.00 o 
   6  10   7     3000.17     3084.69    121.66 o 
   7  10   7      115.23      155.08     52.36 o 
   8  10   7     2363.05     2398.36    157.52 o 
   9  10   7       35.32       -4.89     76.92 o 
  10  10   7      917.18      759.79     80.91 o 
 -11  11   7     1695.45     1764.72    125.96 o 
 -10  11   7       58.48       -2.66     62.03 o 
  -9  11   7      381.73      410.15     77.78 o 
  -8  11   7      525.73      615.57     80.35 o 
  -7  11   7     1214.82     1225.48     96.45 o 
  -6  11   7     2151.39     2197.33     94.12 o 
  -5  11   7      498.51      550.92     56.53 o 
  -4  11   7      301.78      176.07     44.26 o 
  -3  11   7        2.02        1.91     36.58 o 
  -2  11   7     5576.67     5546.58    131.20 o 
  -1  11   7     1241.71     1308.58     73.33 o 
   0  11   7     4510.68     4428.06    117.15 o 
   1  11   7      298.18      215.69     56.65 o 
   2  11   7      879.94      809.08    100.86 o 
   3  11   7       52.74       34.60     46.90 o 
   4  11   7     5958.37     5877.57    254.22 o 
   5  11   7      414.67      326.67     60.54 o 
   6  11   7      427.22      405.31     62.83 o 
   7  11   7      159.10      109.78     54.62 o 
   8  11   7      883.02      803.26     82.27 o 
   9  11   7      269.16      320.38     67.00 o 
 -10  12   7      313.03      192.83     76.71 o 
  -9  12   7     3265.10     3329.47    156.27 o 
  -8  12   7      333.79      351.04     75.09 o 
  -7  12   7      758.48      749.57     86.08 o 
  -6  12   7      159.10       49.82     55.51 o 
  -5  12   7     1868.83     1934.73    103.19 o 
  -4  12   7      310.77      222.85     47.57 o 
  -3  12   7     4679.21     4775.92    127.15 o 
  -2  12   7        4.51      -12.19     37.02 o 
  -1  12   7       25.02       14.23     38.26 o 
   0  12   7       41.50       67.34     52.97 o 
   1  12   7     1493.28     1320.61     96.34 o 
   2  12   7      429.78      589.03     76.50 o 
   3  12   7     1786.87     1617.51    120.41 o 
   4  12   7      114.80      177.33     59.46 o 
   5  12   7      548.65      476.33     71.98 o 
   6  12   7      952.05     1069.56     95.53 o 
   7  12   7     2220.52     2133.00    125.24 o 
   8  12   7       58.30       68.98     57.86 o 
  -9  13   7        0.71      -75.12    101.01 o 
  -8  13   7       11.80      -48.24     72.38 o 
  -7  13   7     2909.63     3045.12    147.51 o 
  -6  13   7      837.77      866.18    103.05 o 
  -5  13   7      650.67      690.34     83.70 o 
  -4  13   7        1.51       -4.86     39.89 o 
  -3  13   7      714.74      660.26     84.74 o 
  -2  13   7      689.96      555.13     94.14 o 
  -1  13   7     1839.60     1859.79    115.29 o 
   0  13   7     1529.86     1774.70    112.92 o 
   1  13   7       86.85       36.77     54.10 o 
   2  13   7      423.62      319.70     69.89 o 
   3  13   7     1549.23     1615.00    112.03 o 
   4  13   7      483.65      460.33     76.66 o 
   5  13   7     1649.13     1672.38    115.47 o 
   6  13   7      133.61      151.05     71.69 o 
   7  13   7      554.30      541.01     84.95 o 
  -7  14   7      147.50      123.63     86.92 o 
  -6  14   7      404.64      397.27     80.73 o 
  -5  14   7       48.69       18.81     59.11 o 
  -4  14   7     2729.54     2905.84    113.86 o 
  -3  14   7       44.56       12.80     55.98 o 
  -2  14   7      641.89      569.77    137.36 o 
  -1  14   7        0.66       23.61     56.79 o 
   0  14   7     2351.35     2486.73    132.27 o 
   1  14   7      276.80      208.12     95.30 o 
   2  14   7     2203.18     2252.75    130.22 o 
   3  14   7       38.99       35.57     58.47 o 
   4  14   7        0.29       82.01     61.25 o 
   5  14   7      422.33      537.89     84.38 o 
  -4  15   7        8.17      -57.44     92.80 o 
  -3  15   7       19.29       33.24     57.47 o 
  -2  15   7      903.96      955.02     98.81 o 
  -1  15   7      888.15      820.53     93.95 o 
   0  15   7     1747.68     1797.35    123.49 o 
   1  15   7       53.46       98.20     66.00 o 
   2  15   7      274.36      358.42     78.56 o 
 -16   0   8     2460.82     2413.97    195.84 o 
 -14   0   8      239.76      265.58     65.30 o 
 -12   0   8     2517.30     2395.16    114.64 o 
 -10   0   8     3549.20     3592.62    126.80 o 
  -8   0   8     2694.29     2539.82    101.08 o 
  -6   0   8    17708.08    17431.92    261.73 o 
  -4   0   8      989.90      951.91     42.54 o 
  -2   0   8    21861.19    21547.32    547.56 o 
   0   0   8    17427.81    17326.34    269.95 o 
   2   0   8      120.71       69.64     30.18 o 
   4   0   8    12572.64    12527.33    162.92 o 
   6   0   8     5453.94     5622.65    115.49 o 
   8   0   8     2032.31     1726.76    177.21 o 
  10   0   8     6690.63     6626.04    320.68 o 
  12   0   8       28.85      -37.69     81.90 o 
 -16   1   8        0.42      -94.14     62.76 o 
 -15   1   8       97.29       86.15     62.39 o 
 -14   1   8     1440.43     1453.59     72.27 o 
 -13   1   8     5186.30     5118.25    123.00 o 
 -12   1   8      940.03      893.38     71.80 o 
 -11   1   8      127.68       59.81     35.23 o 
 -10   1   8     1060.46      992.99     54.24 o 
  -9   1   8     4192.17     3956.09     88.96 o 
  -8   1   8     6650.49     6412.01    107.66 o 
  -7   1   8      514.99      453.47     35.46 o 
  -6   1   8      190.86      172.14     27.34 o 
  -5   1   8     4528.06     4622.88     97.66 o 
  -4   1   8     5446.35     5249.11     81.75 o 
  -3   1   8     3122.04     2899.57     63.62 o 
  -2   1   8    21894.32    20995.83    175.30 o 
  -1   1   8      523.58      526.61     28.11 o 
   0   1   8      912.70     1052.75     37.48 o 
   1   1   8    10368.94    10162.95    116.52 o 
   2   1   8     8256.21     8064.02    100.87 o 
   3   1   8    15640.33    16150.04    167.01 o 
   4   1   8     4896.61     5098.16     64.73 o 
   5   1   8     3285.53     3406.26     54.95 o 
   6   1   8     1086.95     1102.27     41.19 o 
   7   1   8     8258.59     8202.61    129.95 o 
   8   1   8     9771.79     9910.63    186.52 o 
   9   1   8      369.45      376.37     70.11 o 
  10   1   8     1851.56     1941.89    147.20 o 
  11   1   8     1495.61     1391.63    181.72 o 
  12   1   8     2436.41     2520.00    158.96 o 
  13   1   8     1168.95      937.29    109.93 o 
 -16   2   8       29.51      -69.14     57.86 o 
 -15   2   8      381.83      315.16    141.18 o 
 -14   2   8      187.19      199.31     63.06 o 
 -13   2   8      331.91      244.82     45.49 o 
 -12   2   8        0.11       -7.71     32.27 o 
 -11   2   8     4260.45     4137.94    106.01 o 
 -10   2   8      302.43      181.91     37.35 o 
  -9   2   8       49.43       42.78     31.60 o 
  -8   2   8      858.89      857.54     46.71 o 
  -7   2   8     3082.76     2892.15     72.04 o 
  -6   2   8      343.53      358.71     33.85 o 
  -5   2   8    17883.73    17992.85    177.74 o 
  -4   2   8      724.46      717.05     32.34 o 
  -3   2   8     8973.96     8842.78    109.71 o 
  -2   2   8      104.42       75.02     15.81 o 
  -1   2   8    26814.68    27148.09    252.45 o 
   0   2   8     1915.66     2004.21     51.42 o 
   1   2   8     1405.23     1224.63     42.42 o 
   2   2   8       46.81       18.05     17.54 o 
   3   2   8     4287.17     3907.90     70.26 o 
   4   2   8      193.41      214.65     18.86 o 
   5   2   8     8861.11     8826.62    116.11 o 
   6   2   8       29.70        0.22     23.95 o 
   7   2   8      180.65      141.44     29.96 o 
   8   2   8        3.28      -29.99     25.50 o 
   9   2   8     4889.67     4884.51    134.45 o 
  10   2   8       51.12       19.95     52.80 o 
  11   2   8     2773.21     2935.53    164.77 o 
  12   2   8       45.79       72.03     65.18 o 
  13   2   8      101.27        7.36     66.77 o 
 -16   3   8       76.55      110.56     69.57 o 
 -15   3   8     1569.69     1678.92    118.22 o 
 -14   3   8     1693.05     1890.93    236.06 o 
 -13   3   8     1863.63     1843.26    126.04 o 
 -12   3   8      175.56       93.85     41.05 o 
 -11   3   8        0.18      -16.62     32.72 o 
 -10   3   8     1347.43     1439.39     66.67 o 
  -9   3   8     5833.69     5795.58    109.18 o 
  -8   3   8     4364.60     4313.94     90.57 o 
  -7   3   8     3024.83     2950.56     73.71 o 
  -6   3   8        8.12       -9.58     21.60 o 
  -5   3   8     6996.73     6947.03     91.71 o 
  -4   3   8     8407.25     8281.39     99.57 o 
  -3   3   8    14849.60    14557.68    140.49 o 
  -2   3   8     2928.71     2883.03     51.80 o 
  -1   3   8      367.00      341.16     28.30 o 
   0   3   8       73.25       49.38     20.22 o 
   1   3   8    17844.50    17797.44    197.80 o 
   2   3   8     5775.37     5757.29     89.37 o 
   3   3   8     7143.81     7262.51    102.42 o 
   4   3   8      480.87      509.43     31.60 o 
   5   3   8      789.34      769.06     46.71 o 
   6   3   8     1758.08     1822.04     70.89 o 
   7   3   8     3156.28     3414.43     96.89 o 
   8   3   8     2694.22     2767.31    100.81 o 
   9   3   8      728.96      606.76     48.97 o 
  10   3   8      196.67      146.35     63.22 o 
  11   3   8       68.92      105.56     61.42 o 
  12   3   8     2022.71     2035.86    152.33 o 
  13   3   8     1740.70     1698.47    142.13 o 
 -15   4   8        0.77       17.88     59.67 o 
 -14   4   8      250.51      184.04     85.90 o 
 -13   4   8       18.64       92.70     57.07 o 
 -12   4   8     2748.60     2729.70    126.66 o 
 -11   4   8       47.97       -3.64     38.66 o 
 -10   4   8     3759.54     3834.66     95.43 o 
  -9   4   8      836.42      827.20     60.75 o 
  -8   4   8      147.12      171.08     32.80 o 
  -7   4   8       20.42      -15.94     24.31 o 
  -6   4   8    18229.26    18006.89    196.63 o 
  -5   4   8     1310.43     1394.92     51.72 o 
  -4   4   8     4879.61     4716.05     75.08 o 
  -3   4   8     1615.19     1653.44     53.11 o 
  -2   4   8     6540.47     6694.85     85.35 o 
  -1   4   8     2495.10     2542.72     49.46 o 
   0   4   8    21676.42    22246.59    224.95 o 
   1   4   8     1367.52     1448.50     50.73 o 
   2   4   8        0.29      -28.12     18.74 o 
   3   4   8     1174.41     1112.64     46.53 o 
   4   4   8    10083.51    10135.44    163.02 o 
   5   4   8      467.73      495.44     42.79 o 
   6   4   8     2329.64     2331.17     82.46 o 
   7   4   8       53.64       64.77     32.59 o 
   8   4   8     3206.85     3410.16    104.68 o 
   9   4   8      789.61      749.72     60.63 o 
  10   4   8     6438.73     6725.01    141.74 o 
  11   4   8        4.24      -29.90     40.87 o 
  12   4   8       65.36       98.46     71.77 o 
  13   4   8        0.49      -76.62     59.32 o 
 -15   5   8      130.16      143.78     69.83 o 
 -14   5   8     2691.37     2923.18    169.91 o 
 -13   5   8      933.70      814.09     87.23 o 
 -12   5   8      172.75      225.48     61.35 o 
 -11   5   8       24.44        0.36     39.16 o 
 -10   5   8     1531.67     1609.60    122.28 o 
  -9   5   8     3735.23     3696.26     93.32 o 
  -8   5   8     1726.43     1734.92    101.25 o 
  -7   5   8     2174.99     2111.72     69.11 o 
  -6   5   8        2.67       17.03     25.58 o 
  -5   5   8      951.89      959.58     56.42 o 
  -4   5   8     5128.97     5178.21     84.61 o 
  -3   5   8    13710.42    13801.98    144.23 o 
  -2   5   8     6759.85     6747.42     90.03 o 
  -1   5   8      637.93      616.22     31.07 o 
   0   5   8     6275.77     6252.58     82.24 o 
   1   5   8      882.46      895.97     34.65 o 
   2   5   8    10546.05    10388.54    111.74 o 
   3   5   8     1647.01     1722.86     56.55 o 
   4   5   8     1558.85     1522.48     69.62 o 
   5   5   8      348.80      330.79     41.38 o 
   6   5   8     3242.37     3262.98    106.80 o 
   7   5   8     2218.55     2185.03     88.37 o 
   8   5   8     5710.52     5842.41    139.79 o 
   9   5   8       34.39       -6.10     37.35 o 
  10   5   8       16.88      -22.68     37.03 o 
  11   5   8     1268.31     1346.97     91.11 o 
  12   5   8     2546.93     2672.47    169.82 o 
  13   5   8      885.11      828.21    162.07 o 
 -15   6   8     1183.20     1118.66    106.43 o 
 -14   6   8       23.50       38.61     61.43 o 
 -13   6   8      566.44      421.54     80.95 o 
 -12   6   8        8.41      -51.13     61.69 o 
 -11   6   8     2746.28     2686.59    125.08 o 
 -10   6   8       58.45      -47.09     37.48 o 
  -9   6   8     2777.97     2711.10    104.34 o 
  -8   6   8      124.20      146.87     40.88 o 
  -7   6   8     4764.25     4830.89    100.34 o 
  -6   6   8      335.50      324.64     36.77 o 
  -5   6   8    11286.11    11443.79    149.68 o 
  -4   6   8      365.65      313.45     32.87 o 
  -3   6   8      143.95      119.90     24.34 o 
  -2   6   8      141.53      151.58     24.29 o 
  -1   6   8     9597.25     9631.09    146.74 o 
   0   6   8      887.07      974.60     48.82 o 
   1   6   8     2986.88     2988.63     60.40 o 
   2   6   8       88.60       99.51     32.68 o 
   3   6   8      323.15      254.52     39.18 o 
   4   6   8     1740.06     1832.08     78.66 o 
   5   6   8     9970.64    10161.82    182.08 o 
   6   6   8      507.61      517.15     81.89 o 
   7   6   8     1156.25     1037.98     70.21 o 
   8   6   8      283.19      306.32     51.09 o 
   9   6   8     6153.12     6119.92    153.13 o 
  10   6   8       24.64      -54.70     36.47 o 
  11   6   8     3222.64     3364.55    124.97 o 
  12   6   8        7.41       30.59     49.68 o 
 -14   7   8      322.27      289.46     78.51 o 
 -13   7   8     2310.29     2351.57    140.55 o 
 -12   7   8        6.04       20.35     52.66 o 
 -11   7   8       14.92        8.79     48.48 o 
 -10   7   8     1156.16     1269.34    282.47 o 
  -9   7   8     7950.29     8130.30    159.92 o 
  -8   7   8       32.53      -27.49     36.01 o 
  -7   7   8      755.96      736.47     58.16 o 
  -6   7   8        7.44      -47.94     31.96 o 
  -5   7   8     5111.13     5160.07    113.48 o 
  -4   7   8     6645.63     6582.02    125.06 o 
  -3   7   8     5312.97     5241.54    108.26 o 
  -2   7   8      189.50      190.51     40.37 o 
  -1   7   8      109.97       63.08     26.20 o 
   0   7   8      340.08      275.08     31.72 o 
   1   7   8     3220.85     3111.56     98.79 o 
   2   7   8     4133.97     4193.20    114.14 o 
   3   7   8     5008.12     5205.19    176.36 o 
   4   7   8       18.62      -29.56     30.91 o 
   5   7   8     1444.97     1570.89     80.56 o 
   6   7   8      495.66      494.22     56.46 o 
   7   7   8     6276.70     6214.57    167.55 o 
   8   7   8     2818.06     2955.97    111.87 o 
   9   7   8        9.56       71.46     45.42 o 
  10   7   8        0.55      -87.99     62.18 o 
  11   7   8     1851.99     1824.30    101.87 o 
  12   7   8     1007.99     1125.48     87.63 o 
 -13   8   8      363.28      343.02     77.35 o 
 -12   8   8     1956.62     1980.59    123.49 o 
 -11   8   8      464.69      318.27     69.60 o 
 -10   8   8     2850.23     2929.58    132.61 o 
  -9   8   8       99.59       96.84     75.26 o 
  -8   8   8      804.07      759.20     62.55 o 
  -7   8   8      628.19      634.81     56.88 o 
  -6   8   8    10399.10    10653.73    178.20 o 
  -5   8   8      546.60      505.14     50.31 o 
  -4   8   8      687.77      726.30     52.80 o 
  -3   8   8       51.59       32.52     31.33 o 
  -2   8   8     7037.93     7035.75    190.29 o 
  -1   8   8      310.65      276.61     37.91 o 
   0   8   8    18695.47    19092.51    220.68 o 
   1   8   8        3.83       26.54     36.05 o 
   2   8   8      378.62      431.66     53.91 o 
   3   8   8      268.68      192.95     46.68 o 
   4   8   8     8441.20     8493.97    176.13 o 
   5   8   8        7.23       15.75     62.76 o 
   6   8   8     6129.96     6102.56    153.87 o 
   7   8   8       34.44       55.68     57.82 o 
   8   8   8     1910.99     1954.13    105.23 o 
   9   8   8      213.57      188.81     52.90 o 
  10   8   8     2812.40     2849.19    144.32 o 
  11   8   8       37.91       20.54     49.57 o 
 -13   9   8      863.14      852.59    100.73 o 
 -12   9   8      105.42      105.98     68.23 o 
 -11   9   8        9.04       -8.03     73.36 o 
 -10   9   8     1146.53     1194.54     96.55 o 
  -9   9   8     1586.08     1506.48    126.47 o 
  -8   9   8     1888.85     1930.49    118.85 o 
  -7   9   8      319.81      257.23     59.14 o 
  -6   9   8      298.95      287.69     49.33 o 
  -5   9   8      577.87      631.70     56.16 o 
  -4   9   8     3038.17     3146.72    153.16 o 
  -3   9   8     1791.85     1715.52     76.12 o 
  -2   9   8     1995.93     1959.21    201.71 o 
  -1   9   8      266.73      252.27     46.33 o 
   0   9   8     1529.04     1481.86     81.31 o 
   1   9   8     1902.52     1990.47    136.73 o 
   2   9   8     7033.99     7027.66    162.51 o 
   3   9   8     2541.68     2468.21    104.87 o 
   4   9   8      393.07      328.07     54.70 o 
   5   9   8      700.79      603.10     64.89 o 
   6   9   8     3783.72     3627.90    125.59 o 
   7   9   8     1342.28     1330.81     99.71 o 
   8   9   8     2311.83     2467.11    113.45 o 
   9   9   8       79.86       63.38     48.73 o 
  10   9   8      114.28       62.29     54.60 o 
 -12  10   8        3.85      -13.90     62.12 o 
 -11  10   8     1746.87     2111.24    164.16 o 
 -10  10   8       16.15       28.96     59.21 o 
  -9  10   8      210.60      174.63     63.75 o 
  -8  10   8      423.18      442.57     71.35 o 
  -7  10   8     3095.84     3284.81    110.39 o 
  -6  10   8      421.83      342.91     52.24 o 
  -5  10   8     8611.32     8810.61    167.72 o 
  -4  10   8      115.73       34.74     38.20 o 
  -3  10   8        1.16      -19.34     33.74 o 
  -2  10   8      574.29      643.49     86.32 o 
  -1  10   8     6566.43     6545.06    176.10 o 
   0  10   8     1188.45     1243.06    126.12 o 
   1  10   8     5276.42     5042.66    156.69 o 
   2  10   8      976.05      969.99     74.96 o 
   3  10   8     1625.60     1696.42    109.89 o 
   4  10   8      120.51      102.76     56.54 o 
   5  10   8     2280.92     2433.05    110.03 o 
   6  10   8      595.34      593.64     85.65 o 
   7  10   8       51.17       29.28     45.92 o 
   8  10   8        3.42      -60.79     43.01 o 
   9  10   8     2703.44     2756.79    125.69 o 
  10  10   8      294.48      225.60     64.73 o 
 -11  11   8       72.08       28.24     63.97 o 
 -10  11   8       46.26      -61.00     61.04 o 
  -9  11   8     2893.62     3086.57    147.33 o 
  -8  11   8     2678.63     2846.61    158.92 o 
  -7  11   8     1199.12     1369.98    101.38 o 
  -6  11   8      403.40      402.04     55.49 o 
  -5  11   8      510.05      556.62     58.60 o 
  -4  11   8      725.23      761.24     64.62 o 
  -3  11   8     6378.17     6515.58    145.27 o 
  -2  11   8     2339.19     2412.01    118.48 o 
  -1  11   8      186.34       95.94     50.97 o 
   0  11   8       61.78       21.25     48.01 o 
   1  11   8     2461.63     2272.48    114.44 o 
   2  11   8       99.33        6.36     47.95 o 
   3  11   8     3001.40     2741.18    180.43 o 
   4  11   8      567.43      513.00     67.59 o 
   5  11   8       48.18       27.13     69.07 o 
   6  11   8        5.04      -35.54     46.57 o 
   7  11   8     4091.45     4108.34    224.75 o 
   8  11   8      569.89      487.47     71.68 o 
   9  11   8      209.20      194.58     63.56 o 
 -10  12   8     1272.46     1381.14    116.35 o 
  -9  12   8      293.80      207.29     75.82 o 
  -8  12   8       81.33       31.47     62.27 o 
  -7  12   8      677.81      617.45     84.07 o 
  -6  12   8     5236.59     5300.26    181.07 o 
  -5  12   8        1.78       -1.84     40.44 o 
  -4  12   8     1355.39     1729.24    127.76 o 
  -3  12   8      162.64      122.72     54.85 o 
  -2  12   8     1550.84     1430.34    100.97 o 
  -1  12   8      825.29      784.85     81.31 o 
   0  12   8     3415.87     3505.90    144.28 o 
   1  12   8      246.06      111.19     58.19 o 
   2  12   8      386.21      361.97     67.81 o 
   3  12   8      140.12       70.74     57.19 o 
   4  12   8      964.49      891.46    195.73 o 
   5  12   8      704.61      642.09     80.17 o 
   6  12   8      934.71      955.30     94.22 o 
   7  12   8        0.17      -19.77     91.01 o 
  -8  13   8     2393.45     2499.01    298.74 o 
  -7  13   8      548.44      620.78     88.12 o 
  -6  13   8        8.03      -30.43     57.87 o 
  -5  13   8      108.42      -22.76     59.44 o 
  -4  13   8     2145.19     2401.29    161.76 o 
  -3  13   8     1394.43     1368.06    103.73 o 
  -2  13   8     1385.62     1454.89    104.43 o 
  -1  13   8      590.65      507.51     76.71 o 
   0  13   8       52.05       35.98     52.66 o 
   1  13   8       42.24        9.27     53.70 o 
   2  13   8     3765.00     3906.87    226.45 o 
   3  13   8      605.43      589.24     83.63 o 
   4  13   8      219.65      228.32    102.94 o 
   5  13   8        0.80      -69.89     47.18 o 
   6  13   8     1200.09     1274.37    108.40 o 
  -6  14   8      429.77      378.00    126.63 o 
  -5  14   8     1699.96     1722.64    179.79 o 
  -4  14   8       16.57       80.33     64.01 o 
  -3  14   8      304.73      290.15     72.93 o 
  -2  14   8      199.06      150.65     63.02 o 
  -1  14   8     3143.70     3242.94    149.98 o 
   0  14   8      145.42      186.13     67.17 o 
   1  14   8      233.49      316.73     71.83 o 
   2  14   8       23.47       90.73     61.12 o 
   3  14   8      938.80     1047.46    102.77 o 
   4  14   8      499.28      425.53     82.28 o 
  -2  15   8      616.87      529.59    138.95 o 
  -1  15   8      349.80      381.99    102.85 o 
 -15   0   9      313.59      262.18     69.29 o 
 -13   0   9     8572.97     8701.20    542.62 o 
 -11   0   9       22.17      -67.12     44.74 o 
  -9   0   9     6136.66     6141.71    159.55 o 
  -7   0   9    12788.08    12209.57    216.70 o 
  -5   0   9       47.50       46.28     21.54 o 
  -3   0   9    24784.17    23862.17    382.94 o 
  -1   0   9       34.07        6.46     16.67 o 
   1   0   9      818.04      764.82     55.45 o 
   3   0   9    21921.62    21825.43    244.29 o 
   5   0   9     3107.82     3425.41    111.90 o 
   7   0   9     3988.25     4409.63    246.50 o 
   9   0   9     9833.26    10114.00    407.82 o 
  11   0   9     1319.24     1267.25    165.70 o 
  13   0   9     3344.88     3533.37    269.94 o 
 -16   1   9     1410.59     1442.88    116.64 o 
 -15   1   9      405.82      316.73     75.89 o 
 -14   1   9        9.38      -12.79     37.43 o 
 -13   1   9      381.07      340.22     49.03 o 
 -12   1   9      747.99      661.67     64.55 o 
 -11   1   9     3771.96     3760.63     95.69 o 
 -10   1   9     3038.44     2973.02     84.32 o 
  -9   1   9     2060.07     1918.31     68.99 o 
  -8   1   9      592.51      521.11     41.35 o 
  -7   1   9     1726.18     1668.40     59.51 o 
  -6   1   9     4061.16     3807.00     78.04 o 
  -5   1   9     9362.65     8768.82    102.66 o 
  -4   1   9    13950.66    13302.79    132.87 o 
  -3   1   9      218.21      230.25     25.35 o 
  -2   1   9     6203.21     6127.53    116.43 o 
  -1   1   9      224.45      170.57     27.03 o 
   0   1   9    10493.78    10069.12    126.25 o 
   1   1   9    12101.81    12626.10    139.27 o 
   2   1   9     1670.31     1623.14     45.87 o 
   3   1   9      640.37      655.19     48.12 o 
   4   1   9     5102.53     5130.45     78.85 o 
   5   1   9     3534.05     3526.39     67.15 o 
   6   1   9     6667.09     6638.06    143.94 o 
   7   1   9     3876.60     4005.86    114.82 o 
   8   1   9      368.26      359.34     92.25 o 
   9   1   9     4938.50     4812.85    197.34 o 
  10   1   9     4043.68     4320.26    193.24 o 
  11   1   9     2449.41     2456.43    157.14 o 
  12   1   9      404.92      248.52     80.86 o 
  13   1   9       49.65      -90.64     60.42 o 
 -15   2   9       10.68       34.38     60.73 o 
 -14   2   9     1420.37     1522.41    106.76 o 
 -13   2   9       15.15      -39.22     34.98 o 
 -12   2   9     3585.31     3611.44     97.21 o 
 -11   2   9       56.57      -45.61     32.57 o 
 -10   2   9     1432.35     1314.09     62.94 o 
  -9   2   9        0.10      -43.21     28.81 o 
  -8   2   9     4734.17     4545.21     93.76 o 
  -7   2   9     1058.42     1058.94     74.81 o 
  -6   2   9     1705.53     1537.69     84.61 o 
  -5   2   9       25.26      -21.54     17.42 o 
  -4   2   9      766.76      697.91     32.12 o 
  -3   2   9     2298.94     2253.67     55.45 o 
  -2   2   9    24593.35    23949.81    216.19 o 
  -1   2   9     1730.73     1752.21     82.26 o 
   0   2   9       75.02       78.67     20.66 o 
   1   2   9       63.59       37.73     18.70 o 
   2   2   9    18405.88    18556.53    191.20 o 
   3   2   9        9.80       22.66     18.03 o 
   4   2   9     1993.25     1972.48     55.52 o 
   5   2   9        4.78        7.40     20.39 o 
   6   2   9     5551.78     5592.13    126.94 o 
   7   2   9       41.28       49.49     35.28 o 
   8   2   9     4373.37     4459.60    125.63 o 
   9   2   9      365.59      365.18     75.07 o 
  10   2   9      413.25      359.81     79.98 o 
  11   2   9       71.14        9.26     62.61 o 
  12   2   9     2529.83     2516.96    167.26 o 
  13   2   9       73.21      -19.12     70.02 o 
 -15   3   9     1186.63     1206.35    153.73 o 
 -14   3   9      332.53      258.40     69.96 o 
 -13   3   9        1.25      -77.59     51.72 o 
 -12   3   9     1459.45     1410.32     68.15 o 
 -11   3   9     3317.98     3131.30    107.71 o 
 -10   3   9     3464.93     3548.27     92.79 o 
  -9   3   9     3983.69     3926.39    102.78 o 
  -8   3   9        6.89      -29.54     26.30 o 
  -7   3   9     3572.89     3473.87     80.50 o 
  -6   3   9     2613.67     2435.81     65.99 o 
  -5   3   9     5941.82     5721.91     93.57 o 
  -4   3   9     1174.39     1124.73     41.61 o 
  -3   3   9       28.06       10.65     16.41 o 
  -2   3   9     2159.27     2057.00     45.41 o 
  -1   3   9     1748.56     1812.44     55.05 o 
   0   3   9     6174.34     6290.90     96.40 o 
   1   3   9     4541.36     4718.76     82.88 o 
   2   3   9      673.36      692.45     35.66 o 
   3   3   9     2454.90     2513.85     61.97 o 
   4   3   9     9626.31     9696.57    128.00 o 
   5   3   9     6941.83     6950.81    130.86 o 
   6   3   9     3368.42     3478.91     95.71 o 
   7   3   9      239.93      187.72     38.53 o 
   8   3   9      549.05      499.93     55.39 o 
   9   3   9     1599.24     1582.29     92.52 o 
  10   3   9     3195.33     3648.22    180.90 o 
  11   3   9     2603.29     2903.00    169.64 o 
  12   3   9      856.33      817.22    109.03 o 
  13   3   9        0.69      -61.92     68.78 o 
 -15   4   9      376.58      388.59     82.35 o 
 -14   4   9        0.23      -23.41     55.00 o 
 -13   4   9     2331.57     2509.16    127.58 o 
 -12   4   9        6.88      -45.19     39.38 o 
 -11   4   9      221.49      150.30     39.88 o 
 -10   4   9      289.76      242.63     41.87 o 
  -9   4   9     3928.19     4040.10    117.62 o 
  -8   4   9       93.23       14.61     48.22 o 
  -7   4   9     4135.75     4208.14    164.35 o 
  -6   4   9       55.11        0.85     24.50 o 
  -5   4   9       99.87       65.35     24.54 o 
  -4   4   9       25.48       14.71     19.25 o 
  -3   4   9    17356.55    17189.91    170.80 o 
  -2   4   9        7.34       -2.93     15.85 o 
  -1   4   9      147.24      124.87     20.86 o 
   0   4   9      771.77      757.28     38.98 o 
   1   4   9     3027.62     2906.45     68.43 o 
   2   4   9     1173.44     1200.67     49.94 o 
   3   4   9     7123.26     7092.82    108.01 o 
   4   4   9      235.80      279.55     37.32 o 
   5   4   9        2.03       30.69     36.21 o 
   6   4   9       42.05       35.14     34.53 o 
   7   4   9     2199.76     2238.90     87.17 o 
   8   4   9      452.48      384.97     49.19 o 
   9   4   9     6106.16     5831.11    184.02 o 
  10   4   9       60.29        0.98     54.69 o 
  11   4   9      528.58      460.72     87.96 o 
  12   4   9        4.15       22.96     68.70 o 
 -15   5   9      692.28      855.28    220.58 o 
 -14   5   9       78.22       46.13     59.62 o 
 -13   5   9       28.44       13.59     53.46 o 
 -12   5   9      327.46      302.99     80.27 o 
 -11   5   9     3363.87     3455.98    109.75 o 
 -10   5   9     1649.70     1760.47    118.53 o 
  -9   5   9     1387.69     1412.69     65.90 o 
  -8   5   9      126.10       91.49     48.89 o 
  -7   5   9     1809.74     1771.47     76.68 o 
  -6   5   9     1844.21     1741.26     63.06 o 
  -5   5   9     9468.23     9597.23    132.55 o 
  -4   5   9     8650.93     8625.33    111.04 o 
  -3   5   9      172.24      147.32     24.04 o 
  -2   5   9      117.57      149.55     39.60 o 
  -1   5   9     6144.88     5851.88     81.69 o 
   0   5   9     2480.92     2469.85     68.35 o 
   1   5   9     7836.42     7927.85    119.05 o 
   2   5   9     1091.96     1061.28     50.07 o 
   3   5   9      568.08      579.92     47.02 o 
   4   5   9       46.39        3.42     30.23 o 
   5   5   9     8673.66     8774.38    162.60 o 
   6   5   9      515.02      514.90     53.19 o 
   7   5   9     2130.69     2140.27     90.33 o 
   8   5   9      225.16      187.49     45.31 o 
   9   5   9     2845.15     2846.12    117.89 o 
  10   5   9     2300.61     2446.67    134.02 o 
  11   5   9     2282.68     2219.74    162.83 o 
  12   5   9      347.05      344.29     89.97 o 
 -14   6   9     1382.80     1648.76    118.22 o 
 -13   6   9      678.29      682.56     85.38 o 
 -12   6   9     1039.37     1108.60     93.92 o 
 -11   6   9      525.09      492.34     96.16 o 
 -10   6   9      169.44      173.97     46.93 o 
  -9   6   9       16.91       -1.59     44.73 o 
  -8   6   9    12209.57    12407.21    173.62 o 
  -7   6   9      191.48      146.74     37.25 o 
  -6   6   9     2647.82     2695.37     76.77 o 
  -5   6   9      283.50      259.70     35.50 o 
  -4   6   9     8616.43     8634.55    125.53 o 
  -3   6   9       46.41       30.10     28.48 o 
  -2   6   9    19441.58    19518.54    189.13 o 
  -1   6   9     2933.79     3010.97     94.57 o 
   0   6   9        0.95       -6.65     29.42 o 
   1   6   9      681.70      610.61     41.46 o 
   2   6   9    16858.38    16696.00    195.91 o 
   3   6   9      297.14      334.83     47.51 o 
   4   6   9     4408.58     4311.67    115.10 o 
   5   6   9        0.78      -25.15     31.40 o 
   6   6   9     2193.09     2182.30    103.22 o 
   7   6   9       41.62      -18.04     52.43 o 
   8   6   9    10396.63    10110.24    195.96 o 
   9   6   9      169.41      158.79     46.27 o 
  10   6   9      196.94      155.00     51.43 o 
  11   6   9       16.69      -43.95     87.14 o 
  12   6   9     2720.30     2852.72    206.70 o 
 -14   7   9      317.96      279.00     76.39 o 
 -13   7   9       39.19      -28.03     58.40 o 
 -12   7   9     1044.80     1063.91     95.65 o 
 -11   7   9     1866.72     2040.23    123.89 o 
 -10   7   9     4339.94     4421.28    124.90 o 
  -9   7   9       46.85       19.35     40.59 o 
  -8   7   9      594.70      447.91     53.17 o 
  -7   7   9      515.18      432.08     68.62 o 
  -6   7   9     5492.29     5640.33    149.39 o 
  -5   7   9     3993.39     3987.83     91.24 o 
  -4   7   9     2776.34     2782.66     75.65 o 
  -3   7   9        2.47      -28.20     24.54 o 
  -2   7   9     1234.01     1243.17     49.45 o 
  -1   7   9     2408.39     2272.86     75.01 o 
   0   7   9     7406.17     7614.15    126.55 o 
   1   7   9     1815.78     1762.77     67.56 o 
   2   7   9     2401.54     2483.75     94.00 o 
   3   7   9        1.02      -44.67     30.12 o 
   4   7   9     2122.60     2257.65     92.14 o 
   5   7   9     5923.27     5921.93    144.01 o 
   6   7   9     5431.38     5312.60    139.26 o 
   7   7   9       81.75       97.59     42.28 o 
   8   7   9      139.83       92.60     45.62 o 
   9   7   9      882.64      824.95     71.67 o 
  10   7   9     2449.55     2604.35    120.28 o 
  11   7   9     1415.36     1424.03    120.99 o 
 -13   8   9     2425.21     2648.03    171.11 o 
 -12   8   9       82.08       51.45     62.13 o 
 -11   8   9       79.11       44.33     55.07 o 
 -10   8   9        1.31      -36.17     49.01 o 
  -9   8   9     3969.88     4104.10    121.34 o 
  -8   8   9      567.73      602.75     99.60 o 
  -7   8   9     3114.65     2964.17    125.33 o 
  -6   8   9        0.88      -52.25     34.83 o 
  -5   8   9      668.05      748.15     56.97 o 
  -4   8   9      356.05      310.61     46.32 o 
  -3   8   9     6587.95     6313.41    236.18 o 
  -2   8   9       69.02       40.49     40.03 o 
  -1   8   9     3602.08     3614.43    112.73 o 
   0   8   9     1006.38     1015.62     68.37 o 
   1   8   9     7730.04     7683.09    163.04 o 
   2   8   9       14.73      -20.63     37.12 o 
   3   8   9     4145.67     4381.54    157.38 o 
   4   8   9       10.77      -26.65     37.25 o 
   5   8   9      317.55      282.58     51.89 o 
   6   8   9      333.55      288.94     51.73 o 
   7   8   9     3192.76     3132.21    117.66 o 
   8   8   9       40.08       12.62     42.46 o 
   9   8   9     1668.71     1848.56    100.12 o 
  10   8   9       37.35      -68.94     45.96 o 
  11   8   9      168.51       92.73     56.29 o 
 -12   9   9      656.64      733.71     92.55 o 
 -11   9   9     2325.19     2545.54    135.24 o 
 -10   9   9      478.11      655.43     81.60 o 
  -9   9   9      940.41     1023.71    158.22 o 
  -8   9   9      796.62      701.13    131.07 o 
  -7   9   9      589.96      673.16     69.61 o 
  -6   9   9      428.96      412.56     53.66 o 
  -5   9   9     4928.20     5020.20    171.47 o 
  -4   9   9     1243.78     1207.87     69.38 o 
  -3   9   9       89.90       80.99     47.73 o 
  -2   9   9      102.19       89.00     50.20 o 
  -1   9   9     1251.20     1277.34     85.32 o 
   0   9   9     1477.83     1559.01     85.95 o 
   1   9   9     4699.61     4532.48    132.43 o 
   2   9   9      911.02      902.37    113.43 o 
   3   9   9     1215.28     1275.40     79.46 o 
   4   9   9     3409.89     3374.29    245.80 o 
   5   9   9     4586.31     4415.71    137.36 o 
   6   9   9       61.37       -1.32     42.35 o 
   7   9   9      357.31      411.07     86.25 o 
   8   9   9       43.92       50.37     47.32 o 
   9   9   9     1735.81     1827.74    118.04 o 
  10   9   9      961.92      873.45     82.50 o 
 -12  10   9     1633.41     1932.16    130.28 o 
 -11  10   9       68.98       58.08     65.12 o 
 -10  10   9      189.94       96.05    100.49 o 
  -9  10   9      140.64      109.17     61.64 o 
  -8  10   9     2246.14     2387.12    118.67 o 
  -7  10   9       26.41      -15.34     40.81 o 
  -6  10   9     3078.10     3264.10    136.58 o 
  -5  10   9      145.20      105.47     44.81 o 
  -4  10   9     1294.67     1096.03     85.40 o 
  -3  10   9       16.04      -30.73     70.53 o 
  -2  10   9     5446.32     5004.90    157.29 o 
  -1  10   9        5.58      -41.36     43.28 o 
   0  10   9      268.54      229.68     84.69 o 
   1  10   9     2906.29     2814.93    113.68 o 
   2  10   9     4624.55     4651.93    140.49 o 
   3  10   9       10.46      -56.83     40.19 o 
   4  10   9     1082.10     1123.07    102.42 o 
   5  10   9        5.01       24.47     48.67 o 
   6  10   9      831.01      871.98     82.39 o 
   7  10   9      343.59      400.92     62.88 o 
   8  10   9     4292.82     4439.65    176.01 o 
   9  10   9       28.06      -33.66     50.08 o 
 -11  11   9      540.44      672.42     93.48 o 
 -10  11   9     2073.15     2294.02    139.82 o 
  -9  11   9      426.21      315.47     77.45 o 
  -8  11   9      193.48      224.41     71.08 o 
  -7  11   9      567.45      536.69     81.68 o 
  -6  11   9     2217.88     2455.60    101.59 o 
  -5  11   9     2156.58     2288.61    324.07 o 
  -4  11   9     2390.54     2295.84    120.50 o 
  -3  11   9      500.93      410.63     69.24 o 
  -2  11   9      844.65      779.11     79.63 o 
  -1  11   9      151.52      122.20     55.41 o 
   0  11   9     2687.48     2568.87    123.54 o 
   1  11   9      578.17      551.30     72.89 o 
   2  11   9       47.06       75.86     50.68 o 
   3  11   9      136.60      102.31     54.97 o 
   4  11   9     2024.44     2103.26    141.62 o 
   5  11   9      119.33      130.45     54.49 o 
   6  11   9     2937.52     2899.11    126.24 o 
   7  11   9       61.21       38.75     51.34 o 
   8  11   9       73.89        5.04     78.06 o 
  -9  12   9     2144.13     2369.26    339.61 o 
  -8  12   9      112.46      121.78     68.34 o 
  -7  12   9     4647.51     5173.25    270.62 o 
  -6  12   9       14.80       89.30     63.56 o 
  -5  12   9      199.67      186.90     76.71 o 
  -4  12   9      784.91      831.82     86.63 o 
  -3  12   9     5811.19     5918.98    184.50 o 
  -2  12   9      169.46      176.56     63.42 o 
  -1  12   9     2260.34     2446.71    126.76 o 
   0  12   9       27.85      -10.84     51.20 o 
   1  12   9     1150.48     1139.65     95.20 o 
   2  12   9     1710.28     1634.30    109.92 o 
   3  12   9     2947.12     3228.82    144.55 o 
   4  12   9      287.40      205.34     65.00 o 
   5  12   9       36.42       -0.88    123.20 o 
   6  12   9        5.37       20.52     51.94 o 
   7  12   9     1738.12     1811.56    139.72 o 
  -8  13   9       36.83       16.57    106.03 o 
  -7  13   9      919.82      842.72    147.75 o 
  -6  13   9      318.61      234.12    109.63 o 
  -5  13   9     3077.34     3386.02    151.97 o 
  -4  13   9      884.35      770.97     90.06 o 
  -3  13   9       24.60       53.95     58.48 o 
  -2  13   9      104.60      138.22     67.82 o 
  -1  13   9     2357.59     2528.26    134.44 o 
   0  13   9      765.71      787.12     88.06 o 
   1  13   9     1369.25     1458.58    109.75 o 
   2  13   9       33.06        0.78     52.74 o 
   3  13   9       44.41      -48.72     69.89 o 
   4  13   9      300.71      339.29     73.12 o 
   5  13   9     1642.56     1728.13    120.62 o 
  -5  14   9       72.44       92.70     70.24 o 
  -4  14   9     1185.42     1269.29    189.57 o 
  -3  14   9      702.83      659.70     88.32 o 
  -2  14   9     1925.99     2031.57    128.23 o 
  -1  14   9      126.17      175.22     69.53 o 
   0  14   9       10.04        2.30     56.35 o 
   1  14   9      673.31      552.37     85.58 o 
   2  14   9     2889.11     2968.63    150.86 o 
   3  14   9      200.48       87.01     74.48 o 
 -14   0  10     1028.00     1128.30     97.60 o 
 -12   0  10      563.73      616.73     76.72 o 
 -10   0  10     5147.97     5156.03    212.02 o 
  -8   0  10     3742.16     3847.25    126.06 o 
  -6   0  10     4393.00     4395.24    120.99 o 
  -4   0  10    22676.59    21840.70    335.70 o 
  -2   0  10      656.39      654.97     37.64 o 
   0   0  10     4051.73     3704.06    116.63 o 
   2   0  10     6120.95     6340.03    155.86 o 
   4   0  10     7704.19     7517.84    239.93 o 
   6   0  10     7200.09     7139.37    176.69 o 
   8   0  10      641.73      483.35    116.84 o 
  10   0  10     4522.12     4577.49    287.02 o 
  12   0  10     3011.43     3155.77    263.07 o 
 -15   1  10      166.52      191.96     49.28 o 
 -14   1  10     1467.78     1564.03     76.46 o 
 -13   1  10     2433.42     2808.82    124.89 o 
 -12   1  10     1997.61     1833.34     75.87 o 
 -11   1  10     2246.30     2243.71     80.31 o 
 -10   1  10        0.25      -45.55     30.36 o 
  -9   1  10     2702.80     2518.78     78.10 o 
  -8   1  10     5144.38     4910.55     98.91 o 
  -7   1  10     6480.52     6454.43    109.12 o 
  -6   1  10     2891.53     2800.08     70.05 o 
  -5   1  10     1250.58     1192.22     54.43 o 
  -4   1  10     1555.63     1299.59     50.93 o 
  -3   1  10      420.91      395.21     24.75 o 
  -2   1  10     8261.22     8013.66    101.94 o 
  -1   1  10     6590.12     6680.74     96.18 o 
   0   1  10      417.02      420.47     27.49 o 
   1   1  10      140.04      109.49     19.44 o 
   2   1  10     8940.24     9228.97    151.43 o 
   3   1  10     9233.88     9204.39    137.88 o 
   4   1  10     3613.16     3602.62     85.27 o 
   5   1  10      415.57      385.48     37.29 o 
   6   1  10        3.21      -49.97     36.67 o 
   7   1  10     8081.74     7889.49    178.23 o 
   8   1  10     6068.78     6298.34    241.00 o 
   9   1  10     2482.38     2746.52    158.71 o 
  10   1  10      941.04      836.12    173.71 o 
  11   1  10       34.30      -75.63     55.72 o 
  12   1  10      738.22      639.02    126.51 o 
 -15   2  10     2023.40     2276.73    133.98 o 
 -14   2  10       11.41      -46.16     37.57 o 
 -13   2  10      506.26      486.24     57.15 o 
 -12   2  10        0.03        0.64     44.50 o 
 -11   2  10     4068.85     3991.27    100.21 o 
 -10   2  10       42.69       16.47     33.92 o 
  -9   2  10     7401.14     6987.10    122.93 o 
  -8   2  10      637.51      618.97     45.55 o 
  -7   2  10      193.61      197.97     32.05 o 
  -6   2  10        0.35      -24.99     22.41 o 
  -5   2  10     6743.80     6469.90     99.77 o 
  -4   2  10      560.78      581.10     29.96 o 
  -3   2  10      481.45      443.36     25.90 o 
  -2   2  10     1327.93     1270.82     49.83 o 
  -1   2  10     2775.28     2847.45     64.67 o 
   0   2  10      127.79      140.01     22.66 o 
   1   2  10     5428.86     5487.85     88.66 o 
   2   2  10      551.46      588.97     34.81 o 
   3   2  10      494.97      481.04     35.95 o 
   4   2  10       64.04       27.48     33.61 o 
   5   2  10    13061.98    13028.71    256.54 o 
   6   2  10       85.23       75.14     43.80 o 
   7   2  10     2156.13     2269.34     96.12 o 
   8   2  10       50.78      -32.99     47.71 o 
   9   2  10      433.94      368.28     77.33 o 
  10   2  10        1.12        2.73     60.20 o 
  11   2  10     4302.84     4705.03    213.90 o 
  12   2  10        7.61      -90.30     60.20 o 
 -15   3  10       95.68       51.34     61.42 o 
 -14   3  10      499.78      481.06     78.15 o 
 -13   3  10     1047.11     1007.78     63.51 o 
 -12   3  10     1133.13     1191.59     76.47 o 
 -11   3  10     1065.83     1010.99     60.87 o 
 -10   3  10        0.34       -9.13     33.15 o 
  -9   3  10     1031.88     1000.44     55.61 o 
  -8   3  10     1797.43     1871.36    103.86 o 
  -7   3  10     2574.33     2554.45     72.48 o 
  -6   3  10     1898.68     1769.98     60.03 o 
  -5   3  10      372.96      363.25     33.09 o 
  -4   3  10      701.11      747.00     35.00 o 
  -3   3  10     6551.26     6392.76     92.18 o 
  -2   3  10     9618.19     9368.77    128.24 o 
  -1   3  10       55.50       54.69     24.31 o 
   0   3  10        2.56      -14.02     20.71 o 
   1   3  10     1321.81     1217.50     49.95 o 
   2   3  10     1771.30     1698.39     55.66 o 
   3   3  10     6641.34     6730.94    104.88 o 
   4   3  10     4108.62     4192.57     99.29 o 
   5   3  10      741.64      687.88     83.84 o 
   6   3  10     2628.74     2561.43    139.73 o 
   7   3  10     1507.93     1379.48     93.71 o 
   8   3  10      477.32      436.49     61.95 o 
   9   3  10     7311.40     7444.26    250.95 o 
  10   3  10     1712.68     1732.57    153.86 o 
  11   3  10        4.80      -19.72     61.65 o 
  12   3  10      502.90      516.85    101.02 o 
 -15   4  10      143.84      157.93     67.31 o 
 -14   4  10      781.46      912.19    151.30 o 
 -13   4  10       85.51      166.81     59.25 o 
 -12   4  10       86.44       37.53     38.55 o 
 -11   4  10      220.11      216.02     56.26 o 
 -10   4  10     7874.18     7853.16    138.63 o 
  -9   4  10      125.64       50.35     34.73 o 
  -8   4  10      588.78      581.80     46.58 o 
  -7   4  10      108.38       70.57     31.50 o 
  -6   4  10     3211.68     3265.16     78.78 o 
  -5   4  10      704.43      696.66     40.66 o 
  -4   4  10     7650.39     7212.47     98.35 o 
  -3   4  10        0.26      -20.18     18.44 o 
  -2   4  10        0.71      -34.40     22.93 o 
  -1   4  10        7.78       -3.04     22.45 o 
   0   4  10     9415.48     9308.78    130.06 o 
   1   4  10     1426.21     1484.80     56.00 o 
   2   4  10     5769.02     5641.01     98.86 o 
   3   4  10       19.13       34.88     25.07 o 
   4   4  10     2521.25     2564.05    108.78 o 
   5   4  10      256.97      244.42     40.04 o 
   6   4  10     9404.48     9476.29    228.44 o 
   7   4  10      118.12       97.54     48.24 o 
   8   4  10      195.58      109.34     52.11 o 
   9   4  10       36.24        9.32     40.65 o 
  10   4  10     1941.96     1777.05    139.38 o 
  11   4  10      203.05      194.84     78.13 o 
  12   4  10     1843.40     1818.78    151.90 o 
 -14   5  10      805.39      831.31     95.04 o 
 -13   5  10      380.04      296.68     71.66 o 
 -12   5  10     1670.81     1683.91     87.87 o 
 -11   5  10      599.17      606.51     54.08 o 
 -10   5  10        6.55       20.03     34.38 o 
  -9   5  10      460.12      519.88     48.08 o 
  -8   5  10     6008.59     5888.23    151.35 o 
  -7   5  10     3273.68     3295.69    127.53 o 
  -6   5  10     3894.93     3968.71     89.30 o 
  -5   5  10       55.08       12.41     26.83 o 
  -4   5  10     1185.10     1205.85     47.52 o 
  -3   5  10     6323.37     6402.86    137.69 o 
  -2   5  10     9788.71     9594.78    139.04 o 
  -1   5  10      440.88      478.09     38.67 o 
   0   5  10      464.48      428.99     37.28 o 
   1   5  10       49.37       15.45     25.53 o 
   2   5  10     4999.32     4956.32     96.00 o 
   3   5  10     3431.19     3413.86    118.67 o 
   4   5  10     6999.08     6797.19    140.63 o 
   5   5  10     2038.53     2037.04     84.55 o 
   6   5  10      678.81      556.41     54.67 o 
   7   5  10      360.53      307.26     64.16 o 
   8   5  10     5002.72     5239.65    179.94 o 
   9   5  10     3227.61     3129.46    146.28 o 
  10   5  10      675.40      583.06     95.54 o 
  11   5  10        0.93      -17.61     65.68 o 
 -14   6  10       47.03       38.22     61.68 o 
 -13   6  10        2.09      -14.69     55.03 o 
 -12   6  10      337.68      267.86     67.64 o 
 -11   6  10     2636.57     3046.42    124.63 o 
 -10   6  10        4.86       -7.97     47.17 o 
  -9   6  10     6461.44     6571.06    127.57 o 
  -8   6  10       15.21       23.35     34.19 o 
  -7   6  10     1195.46     1217.04     72.03 o 
  -6   6  10        2.86       -8.75     29.33 o 
  -5   6  10    15172.73    15148.34    183.81 o 
  -4   6  10        7.58      -18.37     29.63 o 
  -3   6  10     4329.95     4418.18     99.15 o 
  -2   6  10       46.14       16.13     30.08 o 
  -1   6  10     5505.26     5386.01    145.48 o 
   0   6  10      228.96      233.17     36.29 o 
   1   6  10     8227.88     8307.04    130.94 o 
   2   6  10      306.89      279.30     43.18 o 
   3   6  10      442.71      462.45     97.77 o 
   4   6  10       56.43       -5.97     32.99 o 
   5   6  10    11420.70    11499.75    359.45 o 
   6   6  10      231.04      187.96     44.55 o 
   7   6  10     1560.00     1553.21     82.85 o 
   8   6  10       88.72       99.93     91.91 o 
   9   6  10      513.71      432.88    129.12 o 
  10   6  10       73.94       62.02    127.02 o 
  11   6  10     4240.72     4374.51    215.22 o 
 -13   7  10     1846.41     2170.98    130.40 o 
 -12   7  10     1074.64     1088.87     98.89 o 
 -11   7  10      936.29      855.20     87.19 o 
 -10   7  10        0.68      -23.45     41.15 o 
  -9   7  10     2579.95     2795.49    130.76 o 
  -8   7  10     2389.64     2402.49     94.23 o 
  -7   7  10     4002.15     4163.95    103.81 o 
  -6   7  10     1236.36     1164.89     72.93 o 
  -5   7  10      146.28       88.42     33.39 o 
  -4   7  10      618.89      608.47     55.62 o 
  -3   7  10     4104.34     4235.41    104.65 o 
  -2   7  10     4137.74     4134.13     99.59 o 
  -1   7  10     3203.17     3215.89     88.20 o 
   0   7  10       93.45       97.88     41.71 o 
   1   7  10       53.13       49.98     31.48 o 
   2   7  10      859.32      883.95     63.05 o 
   3   7  10     3381.75     3420.21    111.69 o 
   4   7  10     2559.81     2630.73    100.57 o 
   5   7  10      902.37      955.57     68.74 o 
   6   7  10      105.59       41.25     39.08 o 
   7   7  10      611.38      648.96     64.53 o 
   8   7  10      953.75     1035.39     79.44 o 
   9   7  10     2221.31     2154.77    137.84 o 
  10   7  10      406.16      283.14     77.65 o 
  11   7  10        0.31      -46.92     60.04 o 
 -13   8  10        3.77       -7.53     64.19 o 
 -12   8  10      159.52      128.43     65.83 o 
 -11   8  10        2.83      -25.60     65.08 o 
 -10   8  10     4322.60     4713.41    134.40 o 
  -9   8  10      395.37      439.51     57.27 o 
  -8   8  10      418.59      385.54     54.05 o 
  -7   8  10      337.95      289.84     56.52 o 
  -6   8  10     1181.22     1185.58     68.83 o 
  -5   8  10       45.07       77.33     51.65 o 
  -4   8  10     6165.76     6190.44    190.82 o 
  -3   8  10       11.36      -22.57     42.35 o 
  -2   8  10       25.31      -34.74     37.34 o 
  -1   8  10     1217.10     1234.64     82.08 o 
   0   8  10     9156.95     9090.73    321.43 o 
   1   8  10       66.15       34.70     40.10 o 
   2   8  10     1235.23     1105.58     72.41 o 
   3   8  10      107.42       57.61     41.85 o 
   4   8  10     4970.54     4941.10    136.86 o 
   5   8  10      435.96      430.42     56.26 o 
   6   8  10     5730.42     5592.29    150.42 o 
   7   8  10        0.77      -52.06     40.83 o 
   8   8  10       14.35       -9.21     44.06 o 
   9   8  10       17.55       30.52     49.15 o 
  10   8  10     2427.06     2489.41    156.09 o 
 -12   9  10     3270.78     3489.61    160.30 o 
 -11   9  10       14.37        1.69     61.90 o 
 -10   9  10       25.22       30.75     72.03 o 
  -9   9  10      319.06      253.17     56.49 o 
  -8   9  10      257.45      242.13     52.23 o 
  -7   9  10     1863.93     2062.30    136.45 o 
  -6   9  10     3301.29     3296.00    232.72 o 
  -5   9  10        3.47       13.85     49.73 o 
  -4   9  10       77.67       35.73     48.38 o 
  -3   9  10       17.69        6.19     45.33 o 
  -2   9  10      994.72     1048.55     80.63 o 
  -1   9  10     1111.96     1033.24     74.89 o 
   0   9  10      915.96      788.27     66.12 o 
   1   9  10      418.93      434.40     57.26 o 
   2   9  10     4826.55     4860.93    148.89 o 
   3   9  10     2114.91     2221.82    107.50 o 
   4   9  10     2323.92     2146.07    147.05 o 
   5   9  10       34.81       80.44     45.30 o 
   6   9  10     1311.36     1234.33     83.30 o 
   7   9  10      598.84      625.17     70.01 o 
   8   9  10     2953.22     3234.57    129.35 o 
   9   9  10      945.26      913.24     83.07 o 
 -11  10  10      691.74      701.90    181.00 o 
 -10  10  10      163.62      165.44     67.73 o 
  -9  10  10     2969.15     3007.10    214.82 o 
  -8  10  10      170.00      118.46     51.68 o 
  -7  10  10      215.24      257.13    124.79 o 
  -6  10  10      413.48      433.18     73.50 o 
  -5  10  10     3647.83     3857.20    149.69 o 
  -4  10  10       85.73       33.08     49.99 o 
  -3  10  10      963.33      862.40    106.87 o 
  -2  10  10      193.72      158.69     58.51 o 
  -1  10  10     1887.03     1791.65    106.08 o 
   0  10  10      198.34      148.00     49.87 o 
   1  10  10     5930.64     5934.04    158.22 o 
   2  10  10        0.61      -25.26     43.39 o 
   3  10  10       24.20       -9.53     41.61 o 
   4  10  10      473.10      441.60     60.46 o 
   5  10  10     2748.62     2717.97    118.27 o 
   6  10  10      353.62      315.69     61.04 o 
   7  10  10     2983.64     3096.54    129.44 o 
   8  10  10       23.92       92.29     52.68 o 
 -10  11  10       32.87      -33.69     63.12 o 
  -9  11  10      278.70      309.16    113.07 o 
  -8  11  10      908.76     1094.25    149.31 o 
  -7  11  10     2829.14     2938.06    143.88 o 
  -6  11  10      396.67      515.32    109.89 o 
  -5  11  10        0.25     -112.04     74.70 o 
  -4  11  10       85.76      127.95    103.24 o 
  -3  11  10     3525.90     3826.16    298.87 o 
  -2  11  10     1684.38     1621.51    104.69 o 
  -1  11  10     1396.99     1317.16     96.58 o 
   0  11  10        1.88      -17.97     47.27 o 
   1  11  10      615.61      587.19    129.76 o 
   2  11  10      664.74      671.31     73.72 o 
   3  11  10     2731.81     2857.44    129.82 o 
   4  11  10      295.22      268.79     65.15 o 
   5  11  10      715.08      719.46     74.92 o 
   6  11  10      117.42      128.88     56.11 o 
   7  11  10     1003.23     1008.85     89.67 o 
  -9  12  10      110.84      234.29    120.36 o 
  -8  12  10      879.77     1027.71    153.43 o 
  -7  12  10      117.92      181.93     73.72 o 
  -6  12  10     2312.70     2498.92    185.49 o 
  -5  12  10      538.84      561.18    148.91 o 
  -4  12  10     3454.65     3415.11    152.65 o 
  -3  12  10        8.52       10.40     56.00 o 
  -2  12  10      251.19      228.31     64.85 o 
  -1  12  10       77.83      -17.47     68.21 o 
   0  12  10     1679.67     1990.49    119.50 o 
   1  12  10      927.11     1024.30     94.40 o 
   2  12  10     1763.14     1817.11    181.20 o 
   3  12  10        0.15       62.96     54.35 o 
   4  12  10      335.25      248.31     62.85 o 
   5  12  10       40.74       27.68     54.64 o 
   6  12  10     3276.48     3405.20    142.44 o 
  -7  13  10      684.53      626.54    138.31 o 
  -6  13  10      866.07     1135.38    106.38 o 
  -5  13  10        6.61       45.18     62.52 o 
  -4  13  10     1197.80     1162.12    104.25 o 
  -3  13  10      789.67      732.26    118.47 o 
  -2  13  10     4696.86     5120.90    182.43 o 
  -1  13  10      260.05      160.41     66.24 o 
   0  13  10      436.87      378.84     76.75 o 
   1  13  10       13.25       29.07     78.17 o 
   2  13  10     3322.26     3445.59    155.87 o 
   3  13  10     1194.18     1314.23    118.44 o 
   4  13  10     1724.99     1716.70    223.44 o 
  -4  14  10      294.55      209.15     77.31 o 
  -3  14  10      953.20      922.19    101.38 o 
  -2  14  10        2.29       13.05     63.38 o 
  -1  14  10      705.08      693.39     93.43 o 
   0  14  10      409.28      338.68     79.06 o 
   1  14  10     2373.37     2552.56    143.47 o 
 -15   0  11      291.31      418.79     87.65 o 
 -13   0  11     2474.54     2604.32    128.67 o 
 -11   0  11     1527.79     1719.58    104.78 o 
  -9   0  11       68.41      -44.64     46.49 o 
  -7   0  11    11643.04    11413.33    215.06 o 
  -5   0  11     4960.33     4736.29    175.23 o 
  -3   0  11     7926.13     7622.59    123.38 o 
  -1   0  11     2641.72     2560.07    102.18 o 
   1   0  11      360.59      316.38     50.94 o 
   3   0  11     7486.78     7509.54    232.42 o 
   5   0  11      764.54      851.71     72.05 o 
   7   0  11     1626.93     1270.69    156.17 o 
   9   0  11     3314.34     3399.95    253.28 o 
  11   0  11      665.56      561.64    140.11 o 
 -15   1  11     1357.60     1626.12     81.56 o 
 -14   1  11     1782.30     1850.36     83.64 o 
 -13   1  11      634.10      613.50     56.66 o 
 -12   1  11      100.96       32.81     38.44 o 
 -11   1  11      848.46      789.95     60.11 o 
 -10   1  11     4320.35     4246.21    132.07 o 
  -9   1  11     5478.78     5490.53    116.61 o 
  -8   1  11      896.44      877.37     51.65 o 
  -7   1  11      227.51      195.06     34.88 o 
  -6   1  11       89.96       42.60     26.31 o 
  -5   1  11     2034.87     1955.43     63.25 o 
  -4   1  11     2200.72     2037.35     53.29 o 
  -3   1  11     4232.57     4068.92     65.99 o 
  -2   1  11     1242.38     1247.52     49.00 o 
  -1   1  11     1188.86     1114.54     59.79 o 
   0   1  11     4580.14     4693.10    109.96 o 
   1   1  11     3498.15     3564.07     96.30 o 
   2   1  11     7213.55     7237.14    124.46 o 
   3   1  11      718.94      658.86     45.02 o 
   4   1  11     1120.33     1116.70     61.81 o 
   5   1  11     1072.12     1088.93     56.60 o 
   6   1  11     9066.78     9265.07    186.67 o 
   7   1  11     5999.24     6096.09    335.53 o 
   8   1  11      466.60      486.77     82.15 o 
   9   1  11       39.46      102.05     65.25 o 
  10   1  11      360.89      277.45     84.02 o 
  11   1  11     2065.17     2173.04    164.89 o 
  12   1  11     1254.38     1319.26    133.58 o 
 -15   2  11        0.55       33.22     51.43 o 
 -14   2  11      709.63      768.61     63.44 o 
 -13   2  11        6.33        4.99     38.96 o 
 -12   2  11     3833.45     4135.59    108.17 o 
 -11   2  11       78.41       30.83     35.19 o 
 -10   2  11      755.93      734.38     53.92 o 
  -9   2  11      207.48      203.23     44.67 o 
  -8   2  11     3359.56     3378.62     88.27 o 
  -7   2  11        4.66       13.41     27.28 o 
  -6   2  11     7843.41     7647.82    132.35 o 
  -5   2  11       30.80        3.63     29.57 o 
  -4   2  11       58.96       57.92     20.78 o 
  -3   2  11      604.79      598.47     37.60 o 
  -2   2  11    18450.95    18326.18    200.78 o 
  -1   2  11       69.58       40.74     23.36 o 
   0   2  11     1156.48     1167.67     47.72 o 
   1   2  11        8.38       -4.66     28.60 o 
   2   2  11     6241.15     6445.00    131.13 o 
   3   2  11      143.05      135.52     34.83 o 
   4   2  11    11294.44    11220.53    180.74 o 
   5   2  11      370.04      378.77     81.29 o 
   6   2  11      291.57      269.37     49.29 o 
   7   2  11       14.36        8.93     36.74 o 
   8   2  11     5891.11     6190.66    226.91 o 
   9   2  11       13.11      -31.56     55.85 o 
  10   2  11     2748.05     3121.20    225.46 o 
  11   2  11      136.47      114.72     75.06 o 
  12   2  11      213.19      260.48     91.38 o 
 -15   3  11      846.24      845.17     98.64 o 
 -14   3  11     1094.28     1161.95     71.45 o 
 -13   3  11      272.59      257.11     47.49 o 
 -12   3  11       77.08       67.95     41.41 o 
 -11   3  11      320.28      304.07     46.30 o 
 -10   3  11     3378.52     3573.58     94.80 o 
  -9   3  11     2472.65     2737.99     83.49 o 
  -8   3  11     3956.00     3885.08     92.67 o 
  -7   3  11       44.38       38.76     31.17 o 
  -6   3  11      320.87      283.88     34.49 o 
  -5   3  11     1272.01     1289.19     77.55 o 
  -4   3  11     3903.03     3810.43     84.66 o 
  -3   3  11     3339.52     3356.88     79.26 o 
  -2   3  11     4681.30     4649.77     90.41 o 
  -1   3  11     1712.15     1626.89     59.07 o 
   0   3  11     1615.80     1568.13     70.64 o 
   1   3  11     3051.60     3097.95     73.08 o 
   2   3  11     3807.71     3720.61    101.70 o 
   3   3  11     1044.99      971.42     58.36 o 
   4   3  11      130.62       83.56     43.83 o 
   5   3  11     5854.67     5796.89    216.27 o 
   6   3  11     6780.81     6837.43    190.45 o 
   7   3  11     2326.94     2352.46    102.56 o 
   8   3  11       46.14       35.77     41.68 o 
   9   3  11        0.03      -20.00     58.05 o 
  10   3  11      535.47      451.37     91.77 o 
  11   3  11     2334.02     2568.99    174.81 o 
 -14   4  11       77.76       34.62     59.73 o 
 -13   4  11     1508.23     1704.27    131.07 o 
 -12   4  11      330.14      382.10     49.23 o 
 -11   4  11     2920.19     2970.18     92.51 o 
 -10   4  11       98.23       47.15     36.65 o 
  -9   4  11       98.36       29.15     33.78 o 
  -8   4  11      596.37      558.85     47.73 o 
  -7   4  11     7341.48     7296.68    123.33 o 
  -6   4  11      899.40      877.79     48.61 o 
  -5   4  11     2048.68     1927.27     62.04 o 
  -4   4  11       90.58       40.13     30.79 o 
  -3   4  11     6241.63     6467.95    112.82 o 
  -2   4  11      201.82      139.35     31.77 o 
  -1   4  11     5378.79     5159.94     97.76 o 
   0   4  11        4.74      -35.50     23.66 o 
   1   4  11        9.02       33.32     26.22 o 
   2   4  11      521.40      449.41     37.68 o 
   3   4  11    10682.47    10567.98    445.94 o 
   4   4  11      293.16      304.41     57.98 o 
   5   4  11     4919.34     4907.63    212.28 o 
   6   4  11      187.23      157.73     86.37 o 
   7   4  11      170.64      140.22     61.99 o 
   8   4  11     1274.07     1107.77    114.79 o 
   9   4  11     8693.78     8834.71    285.99 o 
  10   4  11       60.05        8.95     62.92 o 
  11   4  11      244.19       76.54     79.98 o 
 -14   5  11      267.69      245.67     72.56 o 
 -13   5  11      220.55       74.13     61.82 o 
 -12   5  11        0.27      -35.33     37.51 o 
 -11   5  11     1920.58     1945.30     81.40 o 
 -10   5  11     2946.14     3047.99     93.19 o 
  -9   5  11     3091.39     3115.22     90.77 o 
  -8   5  11      221.45      223.17     40.17 o 
  -7   5  11       11.62      -45.01     30.01 o 
  -6   5  11     1858.36     1809.92     67.29 o 
  -5   5  11     5052.09     5183.78    121.51 o 
  -4   5  11     5794.59     5953.69    115.68 o 
  -3   5  11     3069.12     3139.16     84.51 o 
  -2   5  11      712.95      713.58     46.49 o 
  -1   5  11      191.07      196.62     34.28 o 
   0   5  11     2917.20     2958.77     79.09 o 
   1   5  11     4934.86     5094.73    100.60 o 
   2   5  11     3447.72     3346.15     84.18 o 
   3   5  11      732.54      697.05     53.45 o 
   4   5  11        5.41      -21.88     44.48 o 
   5   5  11     1789.20     1864.68    113.29 o 
   6   5  11     2982.33     3156.85    141.34 o 
   7   5  11     1921.51     1872.32    143.55 o 
   8   5  11      718.56      618.57     81.17 o 
   9   5  11        9.40       10.18     55.91 o 
  10   5  11      515.81      539.33     96.39 o 
  11   5  11     1451.47     1315.28    129.29 o 
 -14   6  11      378.47      476.72     84.63 o 
 -13   6  11      131.95      133.00     64.92 o 
 -12   6  11     2242.20     2712.37    157.72 o 
 -11   6  11        5.93      -58.93     42.17 o 
 -10   6  11     1314.49     1361.02     78.88 o 
  -9   6  11      221.62      209.99     43.07 o 
  -8   6  11     4200.05     4227.94    109.51 o 
  -7   6  11      113.22       48.06     34.52 o 
  -6   6  11     6441.90     6290.15    141.37 o 
  -5   6  11       11.73       11.46     65.19 o 
  -4   6  11        0.46       37.28     35.83 o 
  -3   6  11      254.25      243.95     40.95 o 
  -2   6  11    10653.08    10571.55    156.09 o 
  -1   6  11        3.68      -43.04     28.69 o 
   0   6  11      385.40      418.12     42.01 o 
   1   6  11      235.47      290.81     37.24 o 
   2   6  11      133.79      134.71     40.86 o 
   3   6  11      604.79      478.86     51.96 o 
   4   6  11     7098.94     7170.03    153.79 o 
   5   6  11      118.25       80.06     40.17 o 
   6   6  11       11.72      -13.29     48.65 o 
   7   6  11        1.21      -19.32     84.26 o 
   8   6  11     1916.37     2125.98    133.07 o 
   9   6  11       99.72       58.77     72.63 o 
  10   6  11     1492.50     1434.08    149.31 o 
 -13   7  11       45.58       47.38     63.61 o 
 -12   7  11       55.60       20.79     57.05 o 
 -11   7  11      376.89      475.32     64.54 o 
 -10   7  11     2205.39     2352.52     99.68 o 
  -9   7  11     2437.30     2653.55    108.12 o 
  -8   7  11     1189.28     1304.91     66.51 o 
  -7   7  11      352.87      226.83     52.26 o 
  -6   7  11      210.48      182.12     49.57 o 
  -5   7  11     2154.21     2269.45     93.01 o 
  -4   7  11     4180.30     4255.50    116.06 o 
  -3   7  11     1421.54     1377.24     82.94 o 
  -2   7  11      617.08      566.09     50.06 o 
  -1   7  11      118.03      134.14     38.91 o 
   0   7  11     6958.28     6755.04    125.70 o 
   1   7  11     2438.84     2568.31    127.13 o 
   2   7  11     4638.04     4528.79    125.18 o 
   3   7  11      127.92       69.74     40.40 o 
   4   7  11     2066.04     2122.10     95.28 o 
   5   7  11      820.90      910.21     90.43 o 
   6   7  11     5700.80     5711.83    199.86 o 
   7   7  11     1032.81     1045.21    101.27 o 
   8   7  11     1048.20      921.69     98.31 o 
   9   7  11        0.07       18.65     60.58 o 
  10   7  11     1158.94     1141.67    113.04 o 
 -12   8  11       53.05       -0.80     60.30 o 
 -11   8  11     3187.01     3521.09    150.78 o 
 -10   8  11       26.33       -3.01     46.38 o 
  -9   8  11       32.50       -5.74     42.59 o 
  -8   8  11       10.96      -26.41     53.50 o 
  -7   8  11     4952.00     5491.00    208.42 o 
  -6   8  11      535.99      476.87    101.05 o 
  -5   8  11     3363.78     3600.40    122.26 o 
  -4   8  11        8.82       37.98     39.34 o 
  -3   8  11      311.79      326.48     46.23 o 
  -2   8  11     1127.26     1069.74     62.45 o 
  -1   8  11    10551.53    10630.71    166.98 o 
   0   8  11      204.45      207.44     42.47 o 
   1   8  11        0.07       14.67     40.19 o 
   2   8  11      155.31      135.20     56.38 o 
   3   8  11     4548.58     4471.96    141.01 o 
   4   8  11      332.26      178.31     48.97 o 
   5   8  11     4368.01     4472.23    163.13 o 
   6   8  11        5.75       -9.95     50.93 o 
   7   8  11     1170.09      886.28    133.49 o 
   8   8  11       23.16      -42.65     64.39 o 
   9   8  11     3603.69     3678.69    180.64 o 
 -12   9  11       52.36      108.75    127.19 o 
 -11   9  11     1492.37     1512.29    113.42 o 
 -10   9  11      567.49      381.52    114.61 o 
  -9   9  11     1018.69     1157.47    140.29 o 
  -8   9  11        5.37      -30.87     55.22 o 
  -7   9  11        6.57       67.00     57.49 o 
  -6   9  11      321.32      380.69     71.80 o 
  -5   9  11     3116.74     3103.00    133.13 o 
  -4   9  11      974.52      999.67    156.24 o 
  -3   9  11       85.36      123.33     53.42 o 
  -2   9  11      120.03       42.63     47.29 o 
  -1   9  11      556.82      546.17     61.02 o 
   0   9  11      390.33      284.02     55.96 o 
   1   9  11     3944.46     3617.21    168.46 o 
   2   9  11     1168.52     1043.28     76.22 o 
   3   9  11      341.95      372.46     57.51 o 
   4   9  11      136.20       91.46     55.53 o 
   5   9  11     2800.02     2721.98    135.68 o 
   6   9  11      950.43      949.69     77.73 o 
   7   9  11     2916.22     3049.15    124.92 o 
   8   9  11      438.89      418.35     88.00 o 
 -11  10  11      129.62      -98.91     89.29 o 
 -10  10  11      348.26      229.82    108.52 o 
  -9  10  11        3.27      -82.41     86.54 o 
  -8  10  11     1032.48     1006.16    109.55 o 
  -7  10  11      330.53      337.13     79.89 o 
  -6  10  11     2800.56     2954.61    135.25 o 
  -5  10  11       22.31      -21.48     52.02 o 
  -4  10  11       61.78      -63.54     89.68 o 
  -3  10  11       16.72      -65.39     43.60 o 
  -2  10  11     5785.04     5480.98    170.42 o 
  -1  10  11      186.11      166.95    120.45 o 
   0  10  11      443.35      475.83     63.99 o 
   1  10  11       66.45       86.84     60.03 o 
   2  10  11     2211.53     2003.08    100.86 o 
   3  10  11      117.02      141.18     53.28 o 
   4  10  11     3695.79     3777.35    135.02 o 
   5  10  11      124.81      118.16     52.98 o 
   6  10  11      248.28      246.01     60.51 o 
   7  10  11       64.62       46.63     75.60 o 
  -9  11  11      575.62      555.29    127.83 o 
  -8  11  11     1071.73     1082.86    105.36 o 
  -7  11  11        9.87      -50.09     60.75 o 
  -6  11  11     1654.81     1838.08    121.64 o 
  -5  11  11      725.59      751.32     87.27 o 
  -4  11  11     2631.47     2600.48    131.31 o 
  -3  11  11      383.16      320.76     69.24 o 
  -2  11  11      233.19      240.05     63.55 o 
  -1  11  11      706.26      698.97     80.28 o 
   0  11  11     1928.91     1990.32    116.93 o 
   1  11  11     2118.50     2088.30    108.63 o 
   2  11  11     2575.45     2761.02    174.26 o 
   3  11  11       85.15      106.90     60.36 o 
   4  11  11       49.33       44.66     48.90 o 
   5  11  11      318.50      343.16     65.06 o 
   6  11  11     3273.56     3378.46    215.12 o 
  -8  12  11      195.43      101.22    102.85 o 
  -7  12  11     2167.99     2359.37    141.09 o 
  -6  12  11      232.27      189.31    130.46 o 
  -5  12  11      195.85      140.81    155.91 o 
  -4  12  11       16.75      -18.73     61.04 o 
  -3  12  11     2891.65     2783.77    139.11 o 
  -2  12  11      501.65      459.96    120.23 o 
  -1  12  11     2894.71     2941.73    140.32 o 
   0  12  11       91.90       34.48     56.68 o 
   1  12  11        8.79        7.68     53.01 o 
   2  12  11      153.77       53.42    111.82 o 
   3  12  11     2414.09     2491.03    127.99 o 
   4  12  11       39.31       20.94     57.49 o 
   5  12  11     2288.11     2210.05    118.84 o 
  -6  13  11       44.94        1.46     68.35 o 
  -5  13  11     2308.09     2211.96    137.26 o 
  -4  13  11      278.33      224.98    104.66 o 
  -3  13  11     1628.85     1771.89    119.96 o 
  -2  13  11        3.21       48.87     61.75 o 
  -1  13  11      259.61      288.83     72.47 o 
   0  13  11       45.16        9.48     58.85 o 
   1  13  11     3111.69     3228.35    151.86 o 
   2  13  11      578.72      650.42     89.74 o 
 -14   0  12     4843.05     5356.88    256.67 o 
 -12   0  12       13.38      -29.37     65.93 o 
 -10   0  12     1786.42     1914.13    106.63 o 
  -8   0  12     3376.18     3521.71    256.37 o 
  -6   0  12        5.25       29.66     38.23 o 
  -4   0  12    12286.33    12503.39    358.28 o 
  -2   0  12     6304.95     6040.85    163.47 o 
   0   0  12     6305.60     6405.80    216.75 o 
   2   0  12    20042.27    20064.69    343.67 o 
   4   0  12        1.76      -12.68     40.87 o 
   6   0  12     3287.07     3562.91    240.83 o 
   8   0  12     1196.60     1134.52    156.52 o 
  10   0  12       16.75       39.75     97.53 o 
 -14   1  12        0.62      -23.39     41.38 o 
 -13   1  12      293.51      369.18     51.40 o 
 -12   1  12     1689.18     1774.59     81.99 o 
 -11   1  12     1891.69     1927.75     77.79 o 
 -10   1  12      596.43      531.33     49.60 o 
  -9   1  12      218.63      201.91     39.38 o 
  -8   1  12      768.18      697.60     49.60 o 
  -7   1  12     3881.76     3787.76     86.55 o 
  -6   1  12     4395.18     4368.70    129.41 o 
  -5   1  12     2608.32     2443.97     65.79 o 
  -4   1  12       43.45      -24.44     35.55 o 
  -3   1  12       83.03       51.90     34.76 o 
  -2   1  12     2932.23     2923.36    121.60 o 
  -1   1  12    10723.89    10491.64    178.11 o 
   0   1  12     2936.66     3076.83     86.49 o 
   1   1  12      874.19      903.32     74.89 o 
   2   1  12      540.09      534.39     45.55 o 
   3   1  12     1861.36     1864.91     73.11 o 
   4   1  12     2131.77     2169.30     78.41 o 
   5   1  12     5524.17     5516.38    148.83 o 
   6   1  12     1607.41     1753.58    129.73 o 
   7   1  12        0.17      -70.94     47.29 o 
   8   1  12      648.78      549.55     88.24 o 
   9   1  12      865.81      872.46    140.44 o 
  10   1  12     1595.59     1292.77    126.03 o 
  11   1  12     1027.42      988.92    123.12 o 
 -14   2  12       36.81        1.65     43.91 o 
 -13   2  12      864.20      912.27     64.69 o 
 -12   2  12       50.82       -9.25     38.20 o 
 -11   2  12       63.43       36.42     38.64 o 
 -10   2  12       95.16       28.00     36.27 o 
  -9   2  12     7751.53     7558.80    132.06 o 
  -8   2  12      910.43      731.47     51.20 o 
  -7   2  12      615.42      534.07     44.19 o 
  -6   2  12        9.54      -41.95     27.97 o 
  -5   2  12     2205.58     2198.74     80.68 o 
  -4   2  12     4047.81     4031.34     87.23 o 
  -3   2  12     8473.75     8108.08    123.04 o 
  -2   2  12      146.24      118.99     40.17 o 
  -1   2  12       14.48      -43.23     41.49 o 
   0   2  12      140.46      131.41     37.10 o 
   1   2  12     8660.40     8540.35    158.13 o 
   2   2  12       18.00       17.88     34.52 o 
   3   2  12     3011.43     3161.16    116.19 o 
   4   2  12        5.23      -48.66     32.90 o 
   5   2  12      652.54      653.92     68.09 o 
   6   2  12      186.94      119.39     43.40 o 
   7   2  12     7232.52     7409.00    250.31 o 
   8   2  12      191.12      188.83     68.30 o 
   9   2  12      817.80      701.82    102.07 o 
  10   2  12      149.78      113.69    110.15 o 
  11   2  12     3011.86     3071.03    195.72 o 
 -14   3  12        3.13        0.97     37.37 o 
 -13   3  12      635.82      743.27     61.02 o 
 -12   3  12     1188.53     1203.20     70.39 o 
 -11   3  12     3143.79     3340.81     96.95 o 
 -10   3  12      961.36      994.52     60.03 o 
  -9   3  12       93.61       30.40     33.94 o 
  -8   3  12      774.13      757.16     51.47 o 
  -7   3  12     4766.46     4667.51     98.68 o 
  -6   3  12     1695.96     1634.97     77.78 o 
  -5   3  12     2851.73     2971.37     93.19 o 
  -4   3  12      706.75      670.22     51.54 o 
  -3   3  12      136.19       99.83     31.46 o 
  -2   3  12     9673.55     9433.94    172.93 o 
  -1   3  12     5244.34     5379.44    126.88 o 
   0   3  12     2839.74     2951.40     98.69 o 
   1   3  12      560.96      583.17     51.84 o 
   2   3  12        1.43      -24.29     33.33 o 
   3   3  12      983.80      935.78     62.29 o 
   4   3  12    10095.72     9976.13    235.12 o 
   5   3  12     6946.59     7054.67    197.97 o 
   6   3  12      593.37      550.88     66.32 o 
   7   3  12      561.20      568.57     62.87 o 
   8   3  12      596.16      691.09     95.60 o 
   9   3  12     4277.69     4355.76    222.24 o 
  10   3  12     1520.18     1678.10    145.67 o 
  11   3  12      430.55      439.85    100.56 o 
 -14   4  12     2027.76     2604.07    116.11 o 
 -13   4  12       52.99       65.14     43.48 o 
 -12   4  12      260.30      202.45     47.49 o 
 -11   4  12      175.44      117.43     41.47 o 
 -10   4  12     2895.86     3173.50    124.16 o 
  -9   4  12       15.70       21.48     33.22 o 
  -8   4  12     4883.53     4967.14    106.54 o 
  -7   4  12        5.77       22.86     40.00 o 
  -6   4  12      253.32      178.21     45.44 o 
  -5   4  12       98.99       34.06     37.44 o 
  -4   4  12     7843.48     7846.56    146.62 o 
  -3   4  12        7.85        1.04     35.86 o 
  -2   4  12     2642.44     2719.79    142.09 o 
  -1   4  12      748.62      755.24     47.13 o 
   0   4  12     5773.05     5474.65    130.61 o 
   1   4  12      275.87      278.64     52.06 o 
   2   4  12     7896.27     7900.96    156.59 o 
   3   4  12        6.15       14.54     57.82 o 
   4   4  12        5.42      -52.13     44.03 o 
   5   4  12      266.18      181.40     57.19 o 
   6   4  12     5763.37     6009.21    189.09 o 
   7   4  12       31.20      -41.46     47.05 o 
   8   4  12     1959.72     2155.12    127.69 o 
   9   4  12       43.29       46.12     68.29 o 
  10   4  12      279.59      170.79     78.13 o 
 -14   5  12        0.07      -43.27    106.12 o 
 -13   5  12      221.94      285.74     59.35 o 
 -12   5  12     1740.47     1806.28    106.17 o 
 -11   5  12     1216.13     1255.00     69.64 o 
 -10   5  12     1638.79     1656.39     76.77 o 
  -9   5  12      242.16      222.95     41.97 o 
  -8   5  12     1575.86     1576.70     82.98 o 
  -7   5  12     2039.09     1984.22     90.24 o 
  -6   5  12     2869.55     2984.59    101.46 o 
  -5   5  12      604.53      533.20     54.57 o 
  -4   5  12        7.22      -19.93     35.25 o 
  -3   5  12      249.39      286.40     39.51 o 
  -2   5  12      461.28      456.82     42.80 o 
  -1   5  12     2030.08     2109.28     73.14 o 
   0   5  12     4086.22     4158.34     98.47 o 
   1   5  12        6.30       -1.72     36.43 o 
   2   5  12        5.11       12.72     46.59 o 
   3   5  12     1246.26     1071.41     90.88 o 
   4   5  12     4334.63     4349.24    163.43 o 
   5   5  12      948.43     1014.33     88.87 o 
   6   5  12     1139.38      940.39     99.32 o 
   7   5  12       71.28      -15.61     49.32 o 
   8   5  12     1929.53     1986.00    192.71 o 
   9   5  12     2267.90     2186.49    161.36 o 
  10   5  12     1519.27     1582.80    176.18 o 
 -13   6  12      971.41      911.76    188.65 o 
 -12   6  12       14.61      -62.86     45.15 o 
 -11   6  12       66.98      104.90     44.39 o 
 -10   6  12       39.59       77.72     40.39 o 
  -9   6  12     4805.11     4883.08    145.87 o 
  -8   6  12       26.13      -29.60     41.27 o 
  -7   6  12      687.67      557.72     59.50 o 
  -6   6  12       11.84      -55.85     55.32 o 
  -5   6  12     1716.22     1632.82     82.18 o 
  -4   6  12     1394.66     1301.05     74.16 o 
  -3   6  12     9374.01     9277.02    150.69 o 
  -2   6  12      553.61      493.21     47.35 o 
  -1   6  12       91.69       63.84     35.61 o 
   0   6  12      482.69      386.77     48.63 o 
   1   6  12     6212.10     6368.93    148.43 o 
   2   6  12       58.02      -16.01     36.37 o 
   3   6  12     2637.41     2208.65    130.16 o 
   4   6  12     1067.42     1162.38    109.43 o 
   5   6  12      346.24      367.28     71.46 o 
   6   6  12        0.80      -52.77     48.54 o 
   7   6  12     2161.04     2272.91    134.66 o 
   8   6  12      250.98      256.51     73.00 o 
   9   6  12      601.20      530.22    140.71 o 
  10   6  12       32.55      -54.64     68.00 o 
 -12   7  12      847.13      797.80     92.10 o 
 -11   7  12      864.07      945.52     97.58 o 
 -10   7  12     1129.46     1446.10    105.16 o 
  -9   7  12       50.88      -15.36     63.60 o 
  -8   7  12      344.50      248.55     55.38 o 
  -7   7  12     2146.19     2145.92     96.17 o 
  -6   7  12      478.88      650.11     63.76 o 
  -5   7  12     2019.38     1908.99     88.66 o 
  -4   7  12      107.56      181.83     44.56 o 
  -3   7  12      357.44      374.45     47.04 o 
  -2   7  12      341.10      264.68     45.20 o 
  -1   7  12     8501.90     8351.04    143.79 o 
   0   7  12      637.86      684.99     54.09 o 
   1   7  12      392.69      470.95     71.58 o 
   2   7  12      225.19       80.52     65.12 o 
   3   7  12     2536.42     2458.66    137.61 o 
   4   7  12     4529.33     4442.85    175.30 o 
   5   7  12     3904.00     3896.18    169.25 o 
   6   7  12      219.42      171.05     66.94 o 
   7   7  12       38.47      -29.74     56.81 o 
   8   7  12      337.14      140.26     74.35 o 
   9   7  12     1857.29     1861.53    139.43 o 
 -12   8  12      438.98      440.51    117.62 o 
 -11   8  12        7.55      -68.17     82.93 o 
 -10   8  12     1100.49     1233.78    104.81 o 
  -9   8  12       74.77        4.44     60.02 o 
  -8   8  12     2946.88     3073.18    139.69 o 
  -7   8  12      124.30       50.09     59.83 o 
  -6   8  12      228.22      163.73     50.63 o 
  -5   8  12       96.79      114.57     46.58 o 
  -4   8  12     5065.27     5001.52    130.89 o 
  -3   8  12      770.51      746.61     58.06 o 
  -2   8  12     4282.06     4371.14    110.06 o 
  -1   8  12        0.12      -34.79     34.85 o 
   0   8  12     4629.51     4376.21    129.19 o 
   1   8  12      390.99      399.00     56.41 o 
   2   8  12     6285.07     6183.08    153.92 o 
   3   8  12      124.61       98.48     45.98 o 
   4   8  12        1.97       -8.20     98.22 o 
   5   8  12       24.08       11.67     85.60 o 
   6   8  12     3041.25     3311.24    166.82 o 
   7   8  12      140.67       42.09     68.14 o 
   8   8  12     1998.03     2157.89    368.54 o 
 -11   9  12      445.77      552.72    131.78 o 
 -10   9  12      292.24      168.55     73.85 o 
  -9   9  12       29.28      -51.39     73.71 o 
  -8   9  12      488.94      466.26     78.92 o 
  -7   9  12      449.64      351.19     82.85 o 
  -6   9  12     5837.14     5825.37    181.88 o 
  -5   9  12      426.57      384.56     78.94 o 
  -4   9  12        0.77      -34.84     59.15 o 
  -3   9  12      205.67      148.58     56.69 o 
  -2   9  12     2026.25     2003.83    100.93 o 
  -1   9  12     3206.37     3086.56    142.93 o 
   0   9  12     3323.39     3409.78    122.80 o 
   1   9  12       71.95       98.00     48.27 o 
   2   9  12       90.46        2.01     42.34 o 
   3   9  12     1289.13     1418.17     98.51 o 
   4   9  12     3123.07     3090.44    119.63 o 
   5   9  12      926.25      796.88    100.21 o 
   6   9  12      837.60      835.98    107.59 o 
   7   9  12       42.59      -27.92     66.78 o 
 -10  10  12      549.48      401.10    121.31 o 
  -9  10  12     1710.87     1699.79    122.32 o 
  -8  10  12      168.19      129.65     75.12 o 
  -7  10  12      272.46      221.62     71.81 o 
  -6  10  12      223.10      312.38     72.17 o 
  -5  10  12     2289.05     2179.60    134.45 o 
  -4  10  12      214.12        7.06     83.83 o 
  -3  10  12     1526.65     1375.00    134.75 o 
  -2  10  12      154.59       57.84     53.81 o 
  -1  10  12      100.35       -0.75     50.54 o 
   0  10  12       21.46      -19.62     46.94 o 
   1  10  12     4669.22     4712.78    146.32 o 
   2  10  12       61.78       20.03     48.88 o 
   3  10  12     2037.35     2077.93    105.12 o 
   4  10  12       20.86      -33.32     70.40 o 
   5  10  12      454.72      382.13     64.43 o 
   6  10  12       65.18     -106.09    154.03 o 
  -9  11  12       11.22      -97.96     89.64 o 
  -8  11  12       62.31      -23.60     69.25 o 
  -7  11  12     2672.40     2706.90    237.01 o 
  -6  11  12       78.07      149.86     68.61 o 
  -5  11  12      519.92      511.43     81.32 o 
  -4  11  12        8.28      -81.31     54.21 o 
  -3  11  12      646.95      558.40    103.02 o 
  -2  11  12      708.28      675.40    137.71 o 
  -1  11  12     2758.30     2702.43    160.34 o 
   0  11  12      780.35      750.87     84.03 o 
   1  11  12      362.61      328.51    105.44 o 
   2  11  12       96.99       20.17     71.88 o 
   3  11  12     1936.02     1953.19    107.98 o 
   4  11  12      888.18      900.87     83.95 o 
   5  11  12     1045.47     1106.80     90.23 o 
  -7  12  12       87.95      110.10     72.13 o 
  -6  12  12       14.48      -86.54     61.51 o 
  -5  12  12      115.33      151.73     69.13 o 
  -4  12  12     2989.17     2865.27    143.39 o 
  -3  12  12      162.22       77.34     65.72 o 
  -2  12  12      918.93      991.19     95.57 o 
  -1  12  12      214.62       33.02     59.39 o 
   0  12  12      776.89      737.65     87.26 o 
   1  12  12      648.34      627.46     90.49 o 
   2  12  12     2957.39     3098.21    147.78 o 
   3  12  12       11.43     -100.57     67.05 o 
  -3  13  12       23.94       49.18     65.60 o 
  -2  13  12     1425.11     1374.66    112.56 o 
  -1  13  12      860.21      960.33    100.02 o 
   0  13  12      756.32      830.76     94.63 o 
 -13   0  13      200.84      183.96     92.59 o 
 -11   0  13     1718.90     1596.24    140.42 o 
  -9   0  13      733.73      612.04     71.61 o 
  -7   0  13     5851.83     5732.16    153.19 o 
  -5   0  13     9684.62     9584.17    309.77 o 
  -3   0  13        4.46       -9.49     43.15 o 
  -1   0  13    19664.10    19963.96    349.26 o 
   1   0  13     7330.88     6947.54    233.75 o 
   3   0  13      140.13      107.02     51.64 o 
   5   0  13     6316.35     6795.01    328.58 o 
   7   0  13      987.35     1002.56    150.94 o 
   9   0  13      364.69      267.34    115.38 o 
 -14   1  13     1379.48     1414.37     77.85 o 
 -13   1  13      692.00      742.92     61.88 o 
 -12   1  13      276.72      229.54     46.75 o 
 -11   1  13       52.71        6.53     37.93 o 
 -10   1  13      302.61      291.39     45.28 o 
  -9   1  13     2666.12     2696.75    104.15 o 
  -8   1  13     1985.95     2073.75     81.86 o 
  -7   1  13     1516.51     1424.14     85.29 o 
  -6   1  13      138.74       70.82     49.56 o 
  -5   1  13     1023.26      959.39     86.17 o 
  -4   1  13     3651.35     3689.12    110.45 o 
  -3   1  13     7349.03     7247.55    194.40 o 
  -2   1  13     5338.20     5497.22    115.96 o 
  -1   1  13     2707.65     2645.87    151.56 o 
   0   1  13      462.45      414.07     44.80 o 
   1   1  13     4451.90     4549.85    107.85 o 
   2   1  13     6056.91     6136.91    124.72 o 
   3   1  13     2908.84     3042.09     92.41 o 
   4   1  13      639.78      636.45     51.21 o 
   5   1  13       10.79       18.09     40.34 o 
   6   1  13      354.32      236.02     76.28 o 
   7   1  13     2058.48     1965.42    144.14 o 
   8   1  13     1125.91     1131.16    116.44 o 
   9   1  13      510.40      503.67     95.92 o 
  10   1  13       76.04       29.40     72.70 o 
 -14   2  13      234.31      193.34     51.92 o 
 -13   2  13      101.68       71.18     44.10 o 
 -12   2  13      975.51     1083.23    150.69 o 
 -11   2  13        1.02       18.13     36.78 o 
 -10   2  13     2994.25     2956.42     90.04 o 
  -9   2  13       23.78      -23.32     32.43 o 
  -8   2  13       46.40      -28.30     41.19 o 
  -7   2  13        3.57      -48.36     36.02 o 
  -6   2  13     9835.03     9823.15    171.11 o 
  -5   2  13       32.06      -14.35     33.47 o 
  -4   2  13      323.18      395.70     83.02 o 
  -3   2  13        0.17      -53.26     35.50 o 
  -2   2  13     1511.20     1445.79     78.31 o 
  -1   2  13       55.28       59.73     39.84 o 
   0   2  13    11412.78    11497.11    196.04 o 
   1   2  13      208.93      154.09     43.01 o 
   2   2  13      251.63      160.59     44.07 o 
   3   2  13      206.74      210.49     40.88 o 
   4   2  13     5773.93     5666.53    162.29 o 
   5   2  13       64.56       57.75     42.01 o 
   6   2  13     2877.71     2854.50    115.07 o 
   7   2  13       19.65      -42.48     52.36 o 
   8   2  13      639.97      561.31     93.92 o 
   9   2  13       34.65       13.77     68.23 o 
  10   2  13     2428.88     3014.01    189.07 o 
 -14   3  13      816.80      962.37     70.10 o 
 -13   3  13     1084.44     1151.13    109.02 o 
 -12   3  13      726.48      715.87     69.42 o 
 -11   3  13        0.21      -55.14     36.76 o 
 -10   3  13     1327.53     1389.89    105.19 o 
  -9   3  13     1063.55     1224.66    123.67 o 
  -8   3  13     3870.12     3733.64    114.06 o 
  -7   3  13      560.06      518.45     55.31 o 
  -6   3  13       59.15       21.22     68.70 o 
  -5   3  13        2.31      -33.67     52.49 o 
  -4   3  13     6106.29     6198.77    129.58 o 
  -3   3  13     4200.89     4275.36    120.93 o 
  -2   3  13     1541.42     1596.25     84.38 o 
  -1   3  13      802.35      703.66     59.69 o 
   0   3  13      697.99      638.87     58.56 o 
   1   3  13     1113.25     1156.44     91.52 o 
   2   3  13     2737.49     2769.02    100.32 o 
   3   3  13     6304.90     6449.63    219.07 o 
   4   3  13     3295.58     3304.76    142.37 o 
   5   3  13      182.70      156.92     66.35 o 
   6   3  13     2465.99     2699.00    114.17 o 
   7   3  13     2320.45     2166.76    108.55 o 
   8   3  13     3734.11     3998.11    202.01 o 
   9   3  13      294.45      285.23     87.40 o 
  10   3  13       18.28       18.78     69.48 o 
 -13   4  13      229.84      227.18     52.75 o 
 -12   4  13       55.93       11.48     51.71 o 
 -11   4  13     4013.75     4237.39    110.15 o 
 -10   4  13        5.37      -28.26     44.10 o 
  -9   4  13      896.36      862.03     68.46 o 
  -8   4  13        1.36      -38.91     39.83 o 
  -7   4  13     3420.81     3454.52    108.77 o 
  -6   4  13        5.44      -25.24     36.83 o 
  -5   4  13     3730.61     3577.99    108.60 o 
  -4   4  13        1.08      -28.05     54.20 o 
  -3   4  13      353.84      335.10     41.76 o 
  -2   4  13      945.87      907.43     66.48 o 
  -1   4  13     4058.89     4193.42    119.71 o 
   0   4  13       35.78       20.11     48.70 o 
   1   4  13      979.77      978.09     83.61 o 
   2   4  13      114.73       34.98     49.90 o 
   3   4  13     2528.82     2332.45    124.84 o 
   4   4  13       45.09       -4.89     46.04 o 
   5   4  13     4670.27     4829.55    172.51 o 
   6   4  13      202.99      196.49     63.89 o 
   7   4  13        2.40      -55.19     40.84 o 
   8   4  13      180.17       96.68     72.31 o 
   9   4  13     3562.03     3631.64    200.10 o 
  10   4  13       42.54       65.58     76.98 o 
 -13   5  13     1030.87     1297.11     76.92 o 
 -12   5  13      721.71      787.54     76.33 o 
 -11   5  13       26.12       -7.92     50.39 o 
 -10   5  13       95.10       84.04     50.64 o 
  -9   5  13     1025.34     1076.96     76.02 o 
  -8   5  13     2079.11     2225.83    128.24 o 
  -7   5  13      866.44      887.33    102.98 o 
  -6   5  13       32.31      -24.43     38.27 o 
  -5   5  13      254.68      149.12     47.01 o 
  -4   5  13     3057.63     3117.92    105.44 o 
  -3   5  13     3186.63     3055.53     89.48 o 
  -2   5  13      100.08       67.58     42.55 o 
  -1   5  13     1291.39     1253.09     75.71 o 
   0   5  13      192.87      197.00     49.45 o 
   1   5  13     2736.35     2720.99    102.99 o 
   2   5  13     2158.68     2349.04    126.58 o 
   3   5  13     5786.82     5982.83    192.52 o 
   4   5  13      320.21      395.07     71.91 o 
   5   5  13       51.78        5.20     71.94 o 
   6   5  13      561.54      486.93     90.10 o 
   7   5  13     2136.01     2223.73    132.46 o 
   8   5  13      767.71      837.54     94.98 o 
   9   5  13     1686.27     1678.55    147.21 o 
 -12   6  13      893.52     1013.68     84.91 o 
 -11   6  13      177.27      112.83     54.67 o 
 -10   6  13     2827.96     3112.58    118.07 o 
  -9   6  13      132.81      113.51     51.43 o 
  -8   6  13      106.58       62.33     71.76 o 
  -7   6  13        2.95       10.62     42.98 o 
  -6   6  13     3144.33     3006.95    105.46 o 
  -5   6  13     1155.58     1066.57     70.43 o 
  -4   6  13     4069.66     4189.51    116.09 o 
  -3   6  13      987.03      877.85     62.73 o 
  -2   6  13     4207.01     4064.14    102.14 o 
  -1   6  13       11.03       -2.01     36.18 o 
   0   6  13     9825.54     9717.91    187.52 o 
   1   6  13      234.06       97.40     65.50 o 
   2   6  13      720.15      513.27     76.86 o 
   3   6  13      259.74      155.72     63.44 o 
   4   6  13     7887.22     7696.50    227.01 o 
   5   6  13        2.36      -11.53     50.13 o 
   6   6  13     1832.58     1822.47    126.04 o 
   7   6  13       13.88      -44.90     55.17 o 
   8   6  13      125.02       46.38     63.86 o 
   9   6  13        7.71      -34.59     58.46 o 
 -12   7  13      114.90       -0.15     68.24 o 
 -11   7  13        8.35       61.41     65.95 o 
 -10   7  13      346.93      267.75     64.95 o 
  -9   7  13      256.24      249.43     59.58 o 
  -8   7  13     2007.75     2178.36    102.79 o 
  -7   7  13      737.78      729.49    126.41 o 
  -6   7  13      318.56      256.77     53.04 o 
  -5   7  13       40.34      -22.66     39.44 o 
  -4   7  13     3188.86     3157.42    106.61 o 
  -3   7  13      432.10      427.21     53.40 o 
  -2   7  13     3480.23     3364.59     98.66 o 
  -1   7  13     1735.43     1737.57     75.12 o 
   0   7  13      232.99      160.24     49.08 o 
   1   7  13     1152.35      938.73     94.26 o 
   2   7  13     2336.49     2312.33    233.36 o 
   3   7  13     1388.86     1511.21    115.27 o 
   4   7  13      144.59      237.31     71.18 o 
   5   7  13      131.34       12.75    104.87 o 
   6   7  13      168.69      148.71     78.25 o 
   7   7  13     1009.05      858.01    100.26 o 
   8   7  13     1182.16     1009.68    109.87 o 
 -11   8  13     1768.80     2054.34    132.78 o 
 -10   8  13       25.27      -89.66     59.77 o 
  -9   8  13      289.33      197.88     68.79 o 
  -8   8  13      257.23      268.48     58.85 o 
  -7   8  13     2815.34     2926.19    114.78 o 
  -6   8  13     1766.23     1852.58     94.99 o 
  -5   8  13     4249.68     4143.46    125.16 o 
  -4   8  13       46.01       53.94     44.65 o 
  -3   8  13      532.43      444.87     62.96 o 
  -2   8  13      678.82      584.06     54.54 o 
  -1   8  13     5717.69     5751.61    126.24 o 
   0   8  13      830.06      779.97     70.04 o 
   1   8  13     3687.73     3433.92    162.59 o 
   2   8  13       69.79      -25.99    115.78 o 
   3   8  13      818.12      837.39    215.39 o 
   4   8  13      236.30      189.52     73.42 o 
   5   8  13     4232.61     3781.32    177.46 o 
   6   8  13      104.79       -2.81     99.59 o 
   7   8  13      539.91      450.16     89.61 o 
 -10   9  13        0.72      -46.83     66.75 o 
  -9   9  13     1141.03     1205.87    109.45 o 
  -8   9  13     1415.74     1446.18    131.49 o 
  -7   9  13     1400.11     1481.96    111.42 o 
  -6   9  13        3.73        8.16     58.09 o 
  -5   9  13      396.73      495.91     77.91 o 
  -4   9  13     1221.31     1157.34     93.42 o 
  -3   9  13     3819.17     3870.15    147.26 o 
  -2   9  13      688.77      721.95     71.70 o 
  -1   9  13      404.94      274.28     61.09 o 
   0   9  13      501.33      435.95     62.90 o 
   1   9  13     1365.55     1287.35     84.83 o 
   2   9  13     1054.80      972.95    105.04 o 
   3   9  13     2892.10     2886.92    163.48 o 
   4   9  13      593.22      469.53     90.42 o 
   5   9  13       58.14      -58.99    112.34 o 
   6   9  13      448.75      409.71     90.48 o 
  -9  10  13       62.91      -91.48     60.99 o 
  -8  10  13       39.57      -89.64     65.15 o 
  -7  10  13      306.58      235.22     74.78 o 
  -6  10  13     3805.92     4078.72    182.45 o 
  -5  10  13       32.96       23.97     58.73 o 
  -4  10  13      599.06      563.07     82.46 o 
  -3  10  13        0.23        6.00     54.22 o 
  -2  10  13      888.59      840.71     85.36 o 
  -1  10  13        8.67      -67.12     44.75 o 
   0  10  13     4016.23     4073.02    190.40 o 
   1  10  13      116.14       95.75     66.45 o 
   2  10  13       39.83       -3.79     54.29 o 
   3  10  13      241.58      254.43     82.78 o 
   4  10  13     2176.11     2005.56    145.29 o 
   5  10  13       88.52       34.63     71.15 o 
  -7  11  13       55.80       76.44     68.35 o 
  -6  11  13       21.13      -24.32     59.55 o 
  -5  11  13        1.16      -71.54     91.40 o 
  -4  11  13     1502.93     1500.78    109.49 o 
  -3  11  13     1005.40     1018.79     94.99 o 
  -2  11  13     1133.92     1204.94    100.65 o 
  -1  11  13       53.07       76.20     58.05 o 
   0  11  13       16.39       33.38     53.13 o 
   1  11  13     1041.90     1246.14     91.60 o 
   2  11  13     3331.71     3242.15    134.57 o 
   3  11  13      442.26      232.85    115.90 o 
   4  11  13      238.67      190.28     90.14 o 
  -5  12  13     1457.10     1517.05    119.66 o 
  -4  12  13       71.77       25.72     65.47 o 
  -3  12  13        1.96      -14.85     59.49 o 
  -2  12  13      228.73      140.22     68.60 o 
  -1  12  13     1497.93     1569.73    114.87 o 
   0  12  13       38.99      -63.93     52.20 o 
   1  12  13      949.03      951.33     96.55 o 
 -12   0  14      998.73     1020.01     94.33 o 
 -10   0  14      351.56      255.96     65.31 o 
  -8   0  14     4493.51     4692.02    237.74 o 
  -6   0  14      485.15      178.49     96.75 o 
  -4   0  14     2620.37     2118.36    171.11 o 
  -2   0  14    13475.80    13628.75    280.50 o 
   0   0  14       15.44       55.07     53.93 o 
   2   0  14     6142.92     6346.40    187.47 o 
   4   0  14     4795.41     4913.25    167.48 o 
   6   0  14      673.62      829.85    144.83 o 
   8   0  14     2713.07     2964.23    254.31 o 
 -13   1  14        0.43      -59.90     39.93 o 
 -12   1  14      205.53      194.28     46.54 o 
 -11   1  14      843.43      884.96     73.42 o 
 -10   1  14     2030.53     2100.31     94.76 o 
  -9   1  14      344.62      342.59     53.95 o 
  -8   1  14       62.84      -24.90     57.63 o 
  -7   1  14      321.94      303.89     71.54 o 
  -6   1  14     4345.95     4374.46    158.00 o 
  -5   1  14     3388.74     3156.26    162.61 o 
  -4   1  14     4719.05     4839.60    161.15 o 
  -3   1  14     1691.03     1635.50     75.65 o 
  -2   1  14     1326.07     1201.59     74.97 o 
  -1   1  14     2137.12     2182.60     84.30 o 
   0   1  14     6015.88     6009.01    127.88 o 
   1   1  14     2470.78     2656.96     91.77 o 
   2   1  14     1742.99     1797.51    102.80 o 
   3   1  14      346.31      284.34     43.40 o 
   4   1  14     1191.41     1060.38     76.37 o 
   5   1  14     1419.16     1417.38    126.89 o 
   6   1  14     1742.19     1782.88    141.63 o 
   7   1  14      380.64      303.15     83.04 o 
   8   1  14       15.95       68.52     68.50 o 
   9   1  14      293.27      203.72     86.35 o 
 -13   2  14     1112.71     1264.43     74.65 o 
 -12   2  14       36.09       28.92     48.94 o 
 -11   2  14      357.13      315.32     58.21 o 
 -10   2  14      223.40      136.68     50.87 o 
  -9   2  14     1879.85     2055.20     93.34 o 
  -8   2  14       66.59       49.75     41.52 o 
  -7   2  14     5968.61     5581.44    176.68 o 
  -6   2  14       89.19        3.99     57.16 o 
  -5   2  14        0.81       40.01     59.26 o 
  -4   2  14     3269.41     3162.21    136.02 o 
  -3   2  14    15563.27    15440.94    242.91 o 
  -2   2  14        4.24      -51.96     46.19 o 
  -1   2  14     3003.29     3072.95    108.10 o 
   0   2  14      486.78      427.38     54.47 o 
   1   2  14     1765.23     1738.43     78.97 o 
   2   2  14     1737.98     1596.68     77.15 o 
   3   2  14     4468.52     4626.42    195.95 o 
   4   2  14      645.09      564.10     63.55 o 
   5   2  14      340.03      322.06     55.62 o 
   6   2  14       61.18      124.64     69.66 o 
   7   2  14     3200.53     3249.01    183.23 o 
   8   2  14      194.24      170.42     85.72 o 
   9   2  14     1274.57     1268.90    131.70 o 
 -13   3  14        1.74        3.18     49.04 o 
 -12   3  14      367.70      407.62     66.01 o 
 -11   3  14     1074.98     1058.31     79.05 o 
 -10   3  14     1928.78     2048.95     96.84 o 
  -9   3  14      350.08      337.50     57.18 o 
  -8   3  14       37.72        7.67     41.92 o 
  -7   3  14     1641.28     1628.34    111.21 o 
  -6   3  14     3368.70     3335.27    181.37 o 
  -5   3  14      103.54       88.12    118.65 o 
  -4   3  14      405.52      487.36     74.38 o 
  -3   3  14     1582.51     1418.55     86.23 o 
  -2   3  14     1002.71      961.28     86.35 o 
  -1   3  14     1793.57     1795.28     90.62 o 
   0   3  14     1428.86     1287.08     76.29 o 
   1   3  14     2045.37     1996.11     93.96 o 
   2   3  14      543.24      521.80     58.54 o 
   3   3  14      354.67      196.57     60.46 o 
   4   3  14     1256.33     1232.14     81.37 o 
   5   3  14     6011.49     5734.63    161.54 o 
   6   3  14     2300.96     2253.47    133.90 o 
   7   3  14      242.30      247.35     80.24 o 
   8   3  14       59.49      -20.86     88.22 o 
   9   3  14      401.56      342.22    152.43 o 
 -13   4  14       54.74       48.19     54.44 o 
 -12   4  14     2039.82     2320.75    128.61 o 
 -11   4  14       15.09        6.95     49.05 o 
 -10   4  14       65.20       64.49     70.44 o 
  -9   4  14       89.33       58.64     45.26 o 
  -8   4  14     3745.53     3902.04    120.18 o 
  -7   4  14      166.04      125.32     45.66 o 
  -6   4  14     1094.24     1012.18     68.78 o 
  -5   4  14      389.98      384.04     71.26 o 
  -4   4  14     5035.97     4773.95    193.31 o 
  -3   4  14       12.73        2.32     60.78 o 
  -2   4  14     2575.75     2746.44    105.94 o 
  -1   4  14      114.81       69.45     44.20 o 
   0   4  14      209.69      119.30     47.19 o 
   1   4  14      169.78       99.24     44.48 o 
   2   4  14     3932.86     3936.76    157.52 o 
   3   4  14       14.14        8.55     50.74 o 
   4   4  14     3181.85     3333.21    253.58 o 
   5   4  14       59.23       28.08     54.77 o 
   6   4  14      362.23      302.87     64.93 o 
   7   4  14      316.39      157.45     70.18 o 
   8   4  14     4102.01     4097.82    257.79 o 
   9   4  14      116.44      185.45     84.16 o 
 -12   5  14      506.36      467.57     69.08 o 
 -11   5  14     1018.93     1106.61     85.45 o 
 -10   5  14     1228.58     1354.02    108.62 o 
  -9   5  14      438.45      474.08     62.90 o 
  -8   5  14       24.53        3.82     44.41 o 
  -7   5  14      516.77      429.03     98.49 o 
  -6   5  14     1117.33     1139.17     72.18 o 
  -5   5  14     1525.33     1532.86     80.79 o 
  -4   5  14     3554.75     3450.09    176.05 o 
  -3   5  14     1099.30     1071.00     90.29 o 
  -2   5  14      845.53      868.91     69.97 o 
  -1   5  14     1731.16     1721.29     93.02 o 
   0   5  14     2879.81     2858.44    108.57 o 
   1   5  14     5485.68     5657.10    214.77 o 
   2   5  14     1607.21     1573.76    116.94 o 
   3   5  14      164.89      110.53     63.12 o 
   4   5  14     2718.30     2841.73    146.31 o 
   5   5  14     2595.95     2825.10    146.95 o 
   6   5  14     1104.69     1054.82    102.24 o 
   7   5  14      294.44      237.74     70.93 o 
   8   5  14       10.90      -67.76     66.10 o 
 -12   6  14       86.53       35.82     63.63 o 
 -11   6  14      619.44      616.21     72.63 o 
 -10   6  14       53.90      -28.61     50.10 o 
  -9   6  14     1024.09     1187.06    139.85 o 
  -8   6  14      205.26      152.39     52.43 o 
  -7   6  14     2167.30     2143.75     97.97 o 
  -6   6  14     1109.07     1028.33     74.22 o 
  -5   6  14       56.99       -5.99     42.00 o 
  -4   6  14      890.18      815.12     73.76 o 
  -3   6  14    10654.14    10358.31    237.01 o 
  -2   6  14      172.08      219.93     55.22 o 
  -1   6  14     1909.05     1924.61    108.28 o 
   0   6  14       54.10        9.99     44.29 o 
   1   6  14     3146.10     3021.04    148.70 o 
   2   6  14      242.07      171.35     65.73 o 
   3   6  14     4380.26     4362.42    176.69 o 
   4   6  14      685.12      565.86     86.14 o 
   5   6  14      502.92      455.75     82.07 o 
   6   6  14        1.35      -95.47     96.20 o 
   7   6  14     1978.33     1884.58    131.76 o 
   8   6  14        0.86       -9.68     61.23 o 
 -11   7  14      996.22     1113.40     88.53 o 
 -10   7  14      486.22      588.79     71.12 o 
  -9   7  14      430.44      323.53     63.32 o 
  -8   7  14       92.77      137.31     54.45 o 
  -7   7  14      601.30      598.53     67.71 o 
  -6   7  14     1057.48     1106.15     77.09 o 
  -5   7  14     3709.80     3915.55    121.44 o 
  -4   7  14     1190.10     1281.97     76.78 o 
  -3   7  14      605.69      544.75     58.78 o 
  -2   7  14      212.51      215.34     56.07 o 
  -1   7  14     2444.06     2433.57    108.81 o 
   0   7  14     1509.59     1321.70    110.77 o 
   1   7  14     4826.10     4918.09    187.53 o 
   2   7  14      335.04      249.55     72.48 o 
   3   7  14       36.48      -29.35     60.47 o 
   4   7  14      369.58      202.92     74.10 o 
   5   7  14     2404.86     2435.61    147.76 o 
   6   7  14      802.53      714.46    134.66 o 
   7   7  14      875.97      814.70    183.24 o 
 -10   8  14       27.55       36.73     68.19 o 
  -9   8  14       27.95      -72.72     59.26 o 
  -8   8  14     3249.21     3344.37    127.43 o 
  -7   8  14       51.53       61.90     52.21 o 
  -6   8  14      793.06      861.28     74.17 o 
  -5   8  14       68.28       61.27     47.86 o 
  -4   8  14     1273.71     1371.14     80.63 o 
  -3   8  14      185.20      172.62     71.93 o 
  -2   8  14     3491.35     3508.79    152.53 o 
  -1   8  14       10.99      -96.96    160.25 o 
   0   8  14      203.46       60.82     70.18 o 
   1   8  14       17.45      -68.26     77.70 o 
   2   8  14      859.06      727.55    126.37 o 
   3   8  14      466.84      346.82     81.12 o 
   4   8  14     2285.13     2253.45    219.32 o 
   5   8  14       17.48      -92.88    158.15 o 
   6   8  14      216.86      183.57     75.99 o 
  -9   9  14      198.06      167.07     74.47 o 
  -8   9  14       81.96       61.12     67.56 o 
  -7   9  14       12.74      -42.31     63.29 o 
  -6   9  14     3129.13     3173.78    145.79 o 
  -5   9  14      852.56      802.92     94.06 o 
  -4   9  14     1492.07     1660.08    218.67 o 
  -3   9  14      223.73      143.68     53.87 o 
  -2   9  14      842.48      834.00     75.20 o 
  -1   9  14      763.15      789.55    102.84 o 
   0   9  14     2433.53     2435.50    153.15 o 
   1   9  14      414.85      391.54     86.96 o 
   2   9  14      439.65      327.91     86.30 o 
   3   9  14       51.19      -81.52    168.79 o 
   4   9  14     1094.06     1152.54    120.62 o 
   5   9  14      957.70      775.13    106.36 o 
  -8  10  14       20.19      -58.58     66.65 o 
  -7  10  14     2541.90     2984.70    193.82 o 
  -6  10  14       80.39      -18.65     62.88 o 
  -5  10  14       57.35      -29.34     57.91 o 
  -4  10  14      104.15      -15.02     67.57 o 
  -3  10  14     3393.78     3564.05    149.33 o 
  -2  10  14      231.84      123.93     61.59 o 
  -1  10  14      868.72      821.41     79.73 o 
   0  10  14        3.77     -101.40     67.60 o 
   1  10  14      277.76      319.62    106.41 o 
   2  10  14      361.51      418.86     93.33 o 
   3  10  14     2224.28     1944.70    147.14 o 
   4  10  14       41.23      -94.08     62.72 o 
  -6  11  14      280.46      205.84     75.79 o 
  -5  11  14     1328.01     1322.33    109.56 o 
  -4  11  14      940.68      992.58    100.01 o 
  -3  11  14       70.24       19.24     60.23 o 
  -2  11  14        0.08      -32.58     55.69 o 
  -1  11  14      861.46      829.96    151.65 o 
   0  11  14      937.66      801.49    123.74 o 
   1  11  14     2139.25     2103.19    198.76 o 
   2  11  14      166.69      204.91     89.09 o 
 -13   0  15      206.86      189.91    108.43 o 
 -11   0  15      495.28      594.01    130.41 o 
  -9   0  15     2242.90     2336.44    192.92 o 
  -7   0  15       53.67       -4.04     80.44 o 
  -5   0  15     4739.54     4896.45    237.74 o 
  -3   0  15     4743.60     4935.00    368.50 o 
  -1   0  15     5754.59     5828.75    207.52 o 
   1   0  15     7228.11     7287.86    207.78 o 
   3   0  15       24.12      -39.53     47.78 o 
   5   0  15     5885.55     6378.34    343.43 o 
   7   0  15     2847.54     3227.98    269.16 o 
 -13   1  15      533.81      519.14     98.22 o 
 -12   1  15      671.20      661.92     94.03 o 
 -11   1  15      226.86      195.97     77.27 o 
 -10   1  15      567.17      510.50     88.31 o 
  -9   1  15      307.61      383.99     80.33 o 
  -8   1  15     1781.85     1976.41    124.18 o 
  -7   1  15     1811.01     1750.16    116.80 o 
  -6   1  15     2697.94     2913.83    138.18 o 
  -5   1  15       35.98       81.81    104.78 o 
  -4   1  15       11.08       -0.77     56.46 o 
  -3   1  15     1907.26     1917.55     95.11 o 
  -2   1  15     4278.48     4288.94    137.70 o 
  -1   1  15     4415.62     4363.57    113.72 o 
   0   1  15        4.32        8.55     34.73 o 
   1   1  15      363.12      338.84     48.95 o 
   2   1  15      440.37      477.22     50.76 o 
   3   1  15     2778.25     2864.65     97.23 o 
   4   1  15      609.58      566.37     85.46 o 
   5   1  15     1193.05     1077.41    113.43 o 
   6   1  15      104.37       70.84     68.45 o 
   7   1  15      894.81      870.80    112.25 o 
   8   1  15     1443.60     1351.63    155.53 o 
 -13   2  15        9.07      -57.97     49.89 o 
 -12   2  15      135.15       86.10     93.99 o 
 -11   2  15        3.82      -11.35     64.78 o 
 -10   2  15     3470.16     3555.74    161.16 o 
  -9   2  15       23.02       31.25     66.02 o 
  -8   2  15      510.71      531.26     85.07 o 
  -7   2  15      123.96      176.32     68.75 o 
  -6   2  15     3782.83     3737.07    153.76 o 
  -5   2  15       11.01      -31.68     74.05 o 
  -4   2  15     1932.17     2173.34    248.17 o 
  -3   2  15        8.86      111.72     60.11 o 
  -2   2  15      397.56      333.49     55.93 o 
  -1   2  15      350.61      380.54     50.46 o 
   0   2  15     4535.61     4704.69    118.14 o 
   1   2  15      808.04      760.23     57.30 o 
   2   2  15     1976.11     2014.39     85.36 o 
   3   2  15        7.93      -20.63     41.45 o 
   4   2  15      229.45      157.38     51.68 o 
   5   2  15      736.39      614.43     70.38 o 
   6   2  15     3811.57     4063.23    201.83 o 
   7   2  15       30.98      -20.05     65.59 o 
   8   2  15      384.03      309.24     90.11 o 
 -12   3  15      637.95      805.29     95.28 o 
 -11   3  15      589.78      576.16     69.74 o 
 -10   3  15       16.60      102.91     71.77 o 
  -9   3  15      466.65      434.49     83.45 o 
  -8   3  15     1898.83     2128.73    129.39 o 
  -7   3  15     2984.47     3319.86    149.15 o 
  -6   3  15      275.81      192.68    101.39 o 
  -5   3  15       17.57       23.52     58.20 o 
  -4   3  15      552.49      409.72     73.97 o 
  -3   3  15      344.01      245.73     67.23 o 
  -2   3  15     2613.01     2700.47    206.96 o 
  -1   3  15     1828.23     1864.33     96.29 o 
   0   3  15      695.03      671.87     65.14 o 
   1   3  15       21.46      -11.20     41.96 o 
   2   3  15      843.52      791.24     86.40 o 
   3   3  15      566.84      587.75     66.66 o 
   4   3  15     4049.94     4087.43    140.08 o 
   5   3  15      831.46      765.49     74.41 o 
   6   3  15        5.51      -20.59     47.85 o 
   7   3  15      688.31      646.25    103.99 o 
   8   3  15     1947.50     1969.98    164.73 o 
 -12   4  15       59.37       67.17     56.59 o 
 -11   4  15     1173.83     1270.66     95.57 o 
 -10   4  15       19.22      -29.96     43.91 o 
  -9   4  15     2717.70     2863.40    200.99 o 
  -8   4  15       94.84       55.30     65.73 o 
  -7   4  15       51.10       55.77     61.47 o 
  -6   4  15      416.32      347.47     76.11 o 
  -5   4  15     5634.18     5891.15    241.22 o 
  -4   4  15      381.70      466.73     85.72 o 
  -3   4  15     7226.75     7170.38    197.44 o 
  -2   4  15        9.49      -51.24     43.04 o 
  -1   4  15     2451.02     2430.99    144.66 o 
   0   4  15      415.07      435.27     59.08 o 
   1   4  15     7171.52     7101.87    164.55 o 
   2   4  15       19.97       49.11     57.01 o 
   3   4  15      576.64      574.58     83.71 o 
   4   4  15       16.35       23.74     80.01 o 
   5   4  15     2780.44     2886.45    126.32 o 
   6   4  15      207.89       50.66     51.10 o 
   7   4  15      871.25      809.69    112.70 o 
   8   4  15      185.16      250.77     86.69 o 
 -12   5  15      183.50      214.37     70.92 o 
 -11   5  15      945.18     1065.96     84.21 o 
 -10   5  15       46.12      -87.76     76.40 o 
  -9   5  15      887.05      796.08     75.30 o 
  -8   5  15      884.48      871.55     81.66 o 
  -7   5  15      973.02     1004.74    177.97 o 
  -6   5  15      775.04      865.61     93.35 o 
  -5   5  15      497.70      539.90     81.22 o 
  -4   5  15      120.22       90.54     90.40 o 
  -3   5  15     1902.19     1848.31    115.28 o 
  -2   5  15     4296.15     4387.00    134.21 o 
  -1   5  15     1483.95     1452.37     86.18 o 
   0   5  15     1820.13     1964.17     99.93 o 
   1   5  15        1.29      -77.89     51.93 o 
   2   5  15     3202.36     3243.44    156.09 o 
   3   5  15     2884.03     3005.46    151.45 o 
   4   5  15     2264.41     2407.80    141.45 o 
   5   5  15     1155.81     1221.75    214.64 o 
   6   5  15       62.19      -21.32     61.18 o 
   7   5  15     1445.41     1190.61     93.32 o 
 -11   6  15       19.25      -50.34     49.54 o 
 -10   6  15     1598.17     1628.99     96.73 o 
  -9   6  15       28.04       26.33     52.25 o 
  -8   6  15      534.03      458.09     91.25 o 
  -7   6  15      151.11      156.95     70.54 o 
  -6   6  15     1917.38     1939.52    126.00 o 
  -5   6  15      271.64      237.66     72.26 o 
  -4   6  15     3438.78     3680.93    151.74 o 
  -3   6  15        7.82       14.87     55.70 o 
  -2   6  15        0.13      -49.71     43.74 o 
  -1   6  15       33.72       13.74     47.92 o 
   0   6  15     6401.72     6201.65    236.75 o 
   1   6  15      356.05      284.37     72.55 o 
   2   6  15      330.81      401.30    121.95 o 
   3   6  15      229.81      199.35     72.32 o 
   4   6  15      575.73      413.13     80.98 o 
   5   6  15      144.06      118.98     68.81 o 
   6   6  15     2472.10     2605.67    154.50 o 
   7   6  15       63.06      -79.48     80.06 o 
 -10   7  15       87.61       85.10     58.70 o 
  -9   7  15      485.97      437.86     69.25 o 
  -8   7  15     2027.51     2050.35    190.38 o 
  -7   7  15      944.09      893.96     76.27 o 
  -6   7  15     1096.32     1355.76    184.51 o 
  -5   7  15        3.71       71.23     63.76 o 
  -4   7  15      279.17      387.62    166.46 o 
  -3   7  15      689.33      710.06     85.53 o 
  -2   7  15     2726.29     2984.30    149.13 o 
  -1   7  15     1179.98     1187.36    110.19 o 
   0   7  15      835.11      760.43     97.98 o 
   1   7  15       10.54      -47.51     67.44 o 
   2   7  15      824.39      755.21    161.96 o 
   3   7  15      692.83      660.85     94.59 o 
   4   7  15     1949.91     1850.28    132.96 o 
   5   7  15      424.42      347.93     83.92 o 
   6   7  15       13.38       -1.62     67.43 o 
  -9   8  15     1387.06     1376.93     99.96 o 
  -8   8  15      218.16      215.46     82.87 o 
  -7   8  15        7.15      -72.51     48.64 o 
  -6   8  15        0.84      -66.40     44.27 o 
  -5   8  15     1923.33     2044.45    129.79 o 
  -4   8  15       40.05       25.26     60.18 o 
  -3   8  15     1837.67     1904.96    120.64 o 
  -2   8  15      395.00      356.25     74.15 o 
  -1   8  15      998.91      970.49    107.93 o 
   0   8  15      327.82      249.88    125.90 o 
   1   8  15     1935.18     1807.65    173.73 o 
   2   8  15       20.52      -10.21     66.33 o 
   3   8  15       24.86      -78.21     65.96 o 
   4   8  15      323.56      293.85     92.07 o 
   5   8  15     1642.94     1523.86    129.91 o 
  -8   9  15      765.66      671.78     96.35 o 
  -7   9  15     1986.37     2173.80    256.84 o 
  -6   9  15      739.07      731.40     76.52 o 
  -5   9  15      215.56       87.76     51.92 o 
  -4   9  15      111.32       76.91     64.90 o 
  -3   9  15     1937.28     2015.98    409.20 o 
  -2   9  15      789.81      839.20    129.89 o 
  -1   9  15     1055.67      919.84    110.21 o 
   0   9  15      290.48      191.28    135.65 o 
   1   9  15       33.27      -39.59     70.41 o 
   2   9  15       66.88       16.41    100.02 o 
   3   9  15     2234.50     2313.44    216.27 o 
   4   9  15      395.53      364.13    107.49 o 
  -6  10  15     1549.70     1539.79    116.62 o 
  -5  10  15       32.08        4.61     64.34 o 
  -4  10  15     1988.28     1978.23    126.19 o 
  -3  10  15       19.33      -20.09     88.51 o 
  -2  10  15      238.16      186.13     98.81 o 
  -1  10  15       14.07     -128.09    118.48 o 
   0  10  15     1839.49     1672.07    139.18 o 
   1  10  15      363.09      136.84    125.00 o 
   2  10  15     1549.66     1240.95    127.73 o 
 -12   0  16     1132.42     1228.19    162.36 o 
 -10   0  16     2045.32     2066.59    189.23 o 
  -8   0  16      559.95      365.98    117.19 o 
  -6   0  16     3402.73     3017.20    202.54 o 
  -4   0  16       48.88      -31.42     81.13 o 
  -2   0  16     1692.04     1824.25    393.48 o 
   0   0  16       73.30      -27.93     54.51 o 
   2   0  16     1096.09     1068.80     96.56 o 
   4   0  16     3371.77     3358.65    259.98 o 
   6   0  16      153.19      112.46    108.52 o 
 -12   1  16        0.38      -41.03     86.03 o 
 -11   1  16      247.81      193.23     77.67 o 
 -10   1  16      560.74      562.62     94.28 o 
  -9   1  16     1268.22     1364.70    114.26 o 
  -8   1  16      444.50      506.45     93.11 o 
  -7   1  16       79.45       17.91     64.60 o 
  -6   1  16      155.49      149.33    125.43 o 
  -5   1  16     1648.25     1541.90    118.35 o 
  -4   1  16     1233.15     1265.11    100.82 o 
  -3   1  16      444.51      451.64     77.15 o 
  -2   1  16      314.16      307.33     46.94 o 
  -1   1  16      575.33      552.07     54.80 o 
   0   1  16     3026.78     3035.55    121.55 o 
   1   1  16     1352.12     1371.20     72.89 o 
   2   1  16     2479.58     2399.18     94.61 o 
   3   1  16      136.34       80.18     85.31 o 
   4   1  16      330.99      267.93     61.51 o 
   5   1  16      829.25      848.77    109.97 o 
   6   1  16     2480.09     2464.83    172.11 o 
   7   1  16     2469.39     2789.39    186.10 o 
 -12   2  16        0.07        0.28     66.24 o 
 -11   2  16     1083.13     1215.24    113.82 o 
 -10   2  16        1.96      -24.72     81.95 o 
  -9   2  16       23.44      -21.79    113.76 o 
  -8   2  16       23.59      -86.89     57.93 o 
  -7   2  16     4395.60     4415.22    170.59 o 
  -6   2  16      327.64      188.03     69.28 o 
  -5   2  16      808.23      667.21     87.44 o 
  -4   2  16      392.02      307.20     74.12 o 
  -3   2  16      309.55      302.71     54.10 o 
  -2   2  16        2.10        2.35     36.87 o 
  -1   2  16     6566.24     6439.75    140.73 o 
   0   2  16       34.73      -12.40     35.44 o 
   1   2  16      250.08      281.17     63.09 o 
   2   2  16        0.07      -51.21     34.14 o 
   3   2  16     3747.83     3900.07    139.13 o 
   4   2  16      159.48       59.61     50.08 o 
   5   2  16     2266.72     2303.16    162.28 o 
   6   2  16       11.23      -63.26     62.85 o 
   7   2  16      334.25      238.02     89.92 o 
 -11   3  16      572.38      474.70     92.91 o 
 -10   3  16      530.99      569.42     93.83 o 
  -9   3  16     2690.16     2740.65    150.61 o 
  -8   3  16     2102.46     2325.80    183.05 o 
  -7   3  16      168.79      190.07     76.96 o 
  -6   3  16       63.67      121.20     72.29 o 
  -5   3  16     2095.74     2302.79    132.09 o 
  -4   3  16     1178.29     1224.96    101.67 o 
  -3   3  16     4517.98     4315.26    161.67 o 
  -2   3  16     1679.23     1594.11     92.54 o 
  -1   3  16        1.16      -62.24     41.49 o 
   0   3  16      354.99      307.97     58.28 o 
   1   3  16     2857.46     2991.09    115.92 o 
   2   3  16     1027.14      877.39     76.23 o 
   3   3  16     1375.58     1338.37     95.24 o 
   4   3  16        2.85      -66.92     44.61 o 
   5   3  16      619.18      502.91     69.95 o 
   6   3  16     1077.80      975.67    119.59 o 
   7   3  16     1312.61     1121.15    128.36 o 
 -11   4  16        1.81      -13.44     68.47 o 
 -10   4  16      410.30      386.14     89.25 o 
  -9   4  16       11.86       52.69     70.28 o 
  -8   4  16     1935.93     2053.24    134.97 o 
  -7   4  16      643.97      674.12     92.83 o 
  -6   4  16     6431.93     6764.92    240.01 o 
  -5   4  16      587.18      597.65    149.73 o 
  -4   4  16      263.48      211.56     70.04 o 
  -3   4  16       24.93       28.08     99.93 o 
  -2   4  16     3643.20     3792.67    151.88 o 
  -1   4  16        4.67      -53.03     43.43 o 
   0   4  16     3582.61     3663.12    126.94 o 
   1   4  16      217.31      197.44     69.90 o 
   2   4  16     1097.17      997.20     98.72 o 
   3   4  16        0.46      -47.17     55.81 o 
   4   4  16     3089.87     3459.08    138.57 o 
   5   4  16        2.86        8.04     49.67 o 
   6   4  16      408.19      237.04     79.34 o 
 -11   5  16      422.76      381.25     92.58 o 
 -10   5  16      998.88      886.88    108.70 o 
  -9   5  16      464.57      457.76     90.93 o 
  -8   5  16      505.65      543.09     93.07 o 
  -7   5  16        3.21       18.42     67.12 o 
  -6   5  16       20.46      127.40     69.02 o 
  -5   5  16      899.39      986.84     98.06 o 
  -4   5  16     3048.75     3406.88    149.49 o 
  -3   5  16      702.73      712.78    117.57 o 
  -2   5  16      210.92      113.67     63.25 o 
  -1   5  16      241.48      207.12     57.58 o 
   0   5  16      471.99      558.74    129.46 o 
   1   5  16     2738.51     2608.18    148.16 o 
   2   5  16     1965.96     2117.66    168.19 o 
   3   5  16      475.46      421.37     84.74 o 
   4   5  16        0.38      -83.08     55.39 o 
   5   5  16      670.97      571.87     91.42 o 
   6   5  16      750.37      679.94    119.87 o 
 -10   6  16        0.83       18.13     90.79 o 
  -9   6  16       35.31       68.86     73.76 o 
  -8   6  16        2.36      -27.85     67.20 o 
  -7   6  16     2095.07     2315.53    175.79 o 
  -6   6  16        9.72       48.84     67.12 o 
  -5   6  16     1186.01     1262.06    107.30 o 
  -4   6  16        5.98      -74.59    100.24 o 
  -3   6  16      664.16      637.61     85.47 o 
  -2   6  16      259.39      234.09     67.84 o 
  -1   6  16     2855.49     2910.54    119.79 o 
   0   6  16       60.61       24.20     65.83 o 
   1   6  16       89.16      131.51     71.66 o 
   2   6  16       37.78      -75.53     58.60 o 
   3   6  16     3335.44     3391.51    169.14 o 
   4   6  16      424.14      437.33     88.89 o 
   5   6  16     1924.34     2045.88    206.14 o 
  -9   7  16      531.34      537.00    208.32 o 
  -8   7  16     1180.01     1115.93    111.55 o 
  -7   7  16      425.07      407.44    120.36 o 
  -6   7  16       64.14       39.19     68.13 o 
  -5   7  16     1385.65     1365.33    119.47 o 
  -4   7  16     1261.10     1339.80    122.13 o 
  -3   7  16      249.18      167.19     66.95 o 
  -2   7  16      761.65      793.68    154.86 o 
  -1   7  16      408.92      449.21     89.14 o 
   0   7  16     1200.27     1022.53    111.10 o 
   1   7  16     2718.05     2590.78    155.16 o 
   2   7  16      119.61      152.78    119.63 o 
   3   7  16        3.82      -74.51     63.22 o 
   4   7  16       17.99      -85.25     56.83 o 
  -8   8  16     1961.72     2245.66    150.02 o 
  -7   8  16      107.81      195.37     78.88 o 
  -6   8  16     2293.73     2540.87    145.61 o 
  -5   8  16       10.05       79.98     66.53 o 
  -4   8  16       27.87       -2.76     64.95 o 
  -3   8  16       11.53      -51.05     56.60 o 
  -2   8  16     2142.96     2272.64    191.46 o 
  -1   8  16      246.54      131.90     80.19 o 
   0   8  16     1120.74     1115.19    123.33 o 
   1   8  16       53.44      -16.16    118.52 o 
   2   8  16      458.28      373.01    123.84 o 
   3   8  16      359.40      293.05     89.26 o 
  -6   9  16      146.69      189.03     79.24 o 
  -5   9  16      450.17      392.09     83.71 o 
  -4   9  16      936.06     1079.71    105.30 o 
  -3   9  16      455.22      334.91    113.67 o 
  -2   9  16      264.25      206.65    104.31 o 
  -1   9  16       52.30      -19.58     85.59 o 
   0   9  16      512.56      373.86    177.11 o 
   1   9  16      294.80      235.21    131.40 o 
   2   9  16     1901.72     1939.36    154.71 o 
  -2  10  16      304.67      368.30    121.91 o 
 -11   0  17       84.76       17.17    105.94 o 
  -9   0  17      642.16      928.55    150.77 o 
  -7   0  17     1705.26     2218.90    190.43 o 
  -5   0  17      564.04      515.62    124.14 o 
  -3   0  17     2054.96     2082.99    183.13 o 
  -1   0  17        1.31      -23.44     51.93 o 
   1   0  17     3443.49     3636.58    162.81 o 
   3   0  17     1466.84     1356.63    174.98 o 
   5   0  17      591.62      485.15    136.42 o 
 -11   1  17      905.19      966.72    108.97 o 
 -10   1  17      801.97      885.79    108.11 o 
  -9   1  17      181.73       74.01     76.86 o 
  -8   1  17      779.54      652.51     94.52 o 
  -7   1  17       89.41       65.92     69.60 o 
  -6   1  17     1070.89     1207.83    108.34 o 
  -5   1  17     1062.73     1007.07    100.90 o 
  -4   1  17        5.38        1.25     62.39 o 
  -3   1  17       53.83        1.29     77.86 o 
  -2   1  17     1262.96     1222.34     83.02 o 
  -1   1  17      886.27      842.16     63.70 o 
   0   1  17      337.54      335.10     52.84 o 
   1   1  17      541.24      466.83     56.14 o 
   2   1  17       37.01      -42.39     39.31 o 
   3   1  17     2082.35     1938.30    111.88 o 
   4   1  17     1547.30     1562.01    301.02 o 
   5   1  17     1754.47     1958.31    159.20 o 
   6   1  17     1103.90     1045.34    125.73 o 
 -11   2  17        6.90      -18.68     71.93 o 
 -10   2  17      595.71      691.89    162.39 o 
  -9   2  17      403.19      540.86     93.08 o 
  -8   2  17     4496.00     4836.99    187.68 o 
  -7   2  17        0.47      -57.26     63.98 o 
  -6   2  17       14.70      -84.12     59.35 o 
  -5   2  17      101.38      105.20     87.44 o 
  -4   2  17     3806.08     3956.83    173.22 o 
  -3   2  17       61.84      -45.67     57.64 o 
  -2   2  17     1904.70     1870.49    100.08 o 
  -1   2  17       17.95       19.90     40.23 o 
   0   2  17     1689.74     1724.35    109.19 o 
   1   2  17      181.00      125.93     44.87 o 
   2   2  17     3020.13     3134.56    131.06 o 
   3   2  17        0.02      -44.41     47.05 o 
   4   2  17      288.14      312.99     63.98 o 
   5   2  17       15.04      -14.79     70.45 o 
   6   2  17     2257.01     2713.87    184.07 o 
 -10   3  17      555.38      610.94     98.28 o 
  -9   3  17       46.91      -77.55     67.31 o 
  -8   3  17      273.72      390.34     86.92 o 
  -7   3  17     2070.95     2257.28    142.46 o 
  -6   3  17      933.68     1150.93    108.01 o 
  -5   3  17     1264.82     1295.65    108.79 o 
  -4   3  17     1372.78     1425.74    111.40 o 
  -3   3  17      140.48       88.54     64.17 o 
  -2   3  17      776.49      901.33    154.14 o 
  -1   3  17     2685.25     2874.67    104.11 o 
   0   3  17     1602.91     1673.03     85.78 o 
   1   3  17      456.10      483.25     67.11 o 
   2   3  17       68.42       52.69     51.00 o 
   3   3  17      463.56      365.08     65.03 o 
   4   3  17     1206.38     1198.70     91.62 o 
   5   3  17     1501.64     1465.01    101.16 o 
 -10   4  17        6.51      -70.72     68.78 o 
  -9   4  17     1788.20     1855.20    131.37 o 
  -8   4  17      250.68      209.20    106.59 o 
  -7   4  17     1753.20     1638.74    165.10 o 
  -6   4  17       94.19       31.67     68.72 o 
  -5   4  17     1256.10     1273.81    109.61 o 
  -4   4  17      511.03      579.11     89.03 o 
  -3   4  17     3716.52     3656.58    154.49 o 
  -2   4  17       13.53      -44.33     59.27 o 
  -1   4  17      150.81       97.82     54.86 o 
   0   4  17      152.80       13.56     51.11 o 
   1   4  17     3282.55     3304.92    163.46 o 
   2   4  17      120.82       64.84     67.43 o 
   3   4  17     1989.52     1887.47    110.16 o 
   4   4  17       19.57      -14.69     53.06 o 
   5   4  17      260.80      158.03     62.19 o 
  -9   5  17        8.60       30.62     71.71 o 
  -8   5  17        3.64      -36.34     92.34 o 
  -7   5  17      548.94      665.19     97.13 o 
  -6   5  17      641.69      645.39     92.09 o 
  -5   5  17     1736.76     1738.93    120.43 o 
  -4   5  17      504.75      430.74     81.56 o 
  -3   5  17      153.23      -11.36     98.73 o 
  -2   5  17       18.23       48.39     59.72 o 
  -1   5  17     1086.39     1142.56     92.68 o 
   0   5  17     1536.39     1555.71    121.60 o 
   1   5  17      844.80      719.40    127.58 o 
   2   5  17      273.61      139.79     73.75 o 
   3   5  17     1025.31      868.68    105.70 o 
   4   5  17      789.17      589.22     95.99 o 
  -9   6  17       53.01      -18.98     70.52 o 
  -8   6  17     2228.70     2408.02    149.15 o 
  -7   6  17        0.14      -62.56    121.23 o 
  -6   6  17       13.47       34.71    135.01 o 
  -5   6  17       95.59       11.44     66.08 o 
  -4   6  17     2111.64     2241.51    134.80 o 
  -3   6  17        8.99        0.75    108.43 o 
  -2   6  17      792.96      877.09     92.21 o 
  -1   6  17      137.56      129.21     98.21 o 
   0   6  17      636.46      599.54     95.45 o 
   1   6  17      212.02      108.31     75.85 o 
   2   6  17     1035.69      885.49    152.68 o 
   3   6  17        5.34      -44.73    101.18 o 
   4   6  17      446.64      420.41    103.75 o 
  -7   7  17      314.72      350.80     87.08 o 
  -6   7  17      952.90     1000.80    106.81 o 
  -5   7  17      768.15      647.90     92.43 o 
  -4   7  17       18.95      -23.73    108.39 o 
  -3   7  17        0.79      -17.20     59.18 o 
  -2   7  17      534.62      512.10    118.65 o 
  -1   7  17     1224.74     1253.43    152.74 o 
   0   7  17     2257.68     2253.63    155.22 o 
   1   7  17      154.84      122.62    168.83 o 
   2   7  17      211.71      146.20    103.75 o 
   3   7  17      431.98      391.65     95.61 o 
  -6   8  17      132.03      119.11     76.67 o 
  -5   8  17      622.22      613.27     93.62 o 
  -4   8  17       47.20       84.42     61.93 o 
  -3   8  17     2334.74     1968.28    188.71 o 
  -2   8  17      122.38       15.71     95.46 o 
  -1   8  17       88.30      -10.56     84.82 o 
   0   8  17       29.12     -100.73     67.15 o 
   1   8  17      952.13     1014.30    117.77 o 
 -10   0  18     1668.59     2328.45    211.29 o 
  -8   0  18       42.52     -132.48     94.36 o 
  -6   0  18     2879.73     3438.67    229.84 o 
  -4   0  18     1373.89     1349.08    162.01 o 
  -2   0  18      271.54      199.44    102.51 o 
   0   0  18     4160.95     4257.05    179.70 o 
   2   0  18      643.52      555.68     90.52 o 
   4   0  18     1690.40     1630.35    199.88 o 
 -10   1  18      202.86       89.69     81.59 o 
  -9   1  18      916.38      949.93    110.30 o 
  -8   1  18      566.85      712.17    105.90 o 
  -7   1  18      659.01      538.00     94.17 o 
  -6   1  18      616.24      609.18    106.29 o 
  -5   1  18      421.31      459.93     86.45 o 
  -4   1  18      121.61        1.20     67.45 o 
  -3   1  18     1060.44     1020.36    164.70 o 
  -2   1  18      633.20      609.02     86.44 o 
  -1   1  18      320.36      281.55     53.72 o 
   0   1  18        3.91      -58.12     38.75 o 
   1   1  18      981.37     1001.76     72.71 o 
   2   1  18      978.66      958.32     88.71 o 
   3   1  18     1294.03     1133.85     91.44 o 
   4   1  18      441.74      314.73     90.28 o 
  -9   2  18     1486.59     1465.07    124.57 o 
  -8   2  18       42.75       75.81    160.58 o 
  -7   2  18     1240.19     1194.64    249.50 o 
  -6   2  18      166.20      187.03     76.99 o 
  -5   2  18     2671.21     3045.31    153.54 o 
  -4   2  18      370.43      259.85     78.73 o 
  -3   2  18       46.44       19.18     66.62 o 
  -2   2  18        0.53      -62.04     46.95 o 
  -1   2  18     3851.01     4083.48    124.39 o 
   0   2  18        3.00      -20.38     41.95 o 
   1   2  18     1725.98     1914.32    113.30 o 
   2   2  18       56.43       -6.87     51.32 o 
   3   2  18      834.84      814.08     82.83 o 
   4   2  18        2.30      -67.83     64.73 o 
  -9   3  18      434.50      571.93    134.57 o 
  -8   3  18      592.24      600.61     99.42 o 
  -7   3  18     1429.02     1435.09    122.08 o 
  -6   3  18      213.28      106.49     73.05 o 
  -5   3  18      332.26      369.35     83.38 o 
  -4   3  18     1144.74     1080.96    106.63 o 
  -3   3  18     1546.26     1592.80    117.71 o 
  -2   3  18     1528.18     1581.05     97.49 o 
  -1   3  18      167.04       80.77     46.91 o 
   0   3  18      140.69       65.05     47.37 o 
   1   3  18     1250.02     1254.21     93.49 o 
   2   3  18     1253.85     1306.42     95.93 o 
   3   3  18     1053.65      961.21     87.90 o 
   4   3  18      388.11      317.76     69.42 o 
  -8   4  18       45.05       -0.55     73.62 o 
  -7   4  18        0.93       34.71     69.49 o 
  -6   4  18      563.08      666.65     97.80 o 
  -5   4  18      298.01      319.88     83.38 o 
  -4   4  18     1869.91     1954.42    170.34 o 
  -3   4  18        0.73      -24.22     64.03 o 
  -2   4  18      288.13      240.35     73.60 o 
  -1   4  18       32.71      -31.23     62.29 o 
   0   4  18     3149.89     3256.30    168.51 o 
   1   4  18       56.38       23.25     52.66 o 
   2   4  18        3.95       -1.92     51.55 o 
   3   4  18       66.32      -17.62     53.92 o 
  -8   5  18     1336.14     1425.24    127.40 o 
  -7   5  18      997.18     1107.37    112.98 o 
  -6   5  18        1.58       71.04     72.30 o 
  -5   5  18       17.14       -9.82     66.50 o 
  -4   5  18      965.95     1058.22    105.54 o 
  -3   5  18      254.66      348.12     94.61 o 
  -2   5  18      941.32      899.27     98.88 o 
  -1   5  18      495.02      474.16    120.62 o 
   0   5  18       65.20      -22.18     69.04 o 
   1   5  18      569.78      548.44    167.80 o 
   2   5  18     1113.48     1225.58    136.43 o 
  -7   6  18      547.84      499.70     97.28 o 
  -6   6  18       16.08      -78.58     64.41 o 
  -5   6  18     2044.14     2334.00    144.39 o 
  -4   6  18       20.90       37.61     66.98 o 
  -3   6  18        0.37     -110.62     91.78 o 
  -2   6  18      224.28      213.77    109.12 o 
  -1   6  18     1642.96     1599.01    171.97 o 
   0   6  18       29.09      -72.23     67.60 o 
   1   6  18     1144.31     1122.89    119.07 o 
  -5   7  18       11.65      -22.42    113.16 o 
  -4   7  18      103.43      131.37     72.51 o 
  -3   7  18      804.98      978.62    269.66 o 
  -2   7  18     1361.99     1213.51    157.63 o 
  -1   7  18      643.43      579.59    131.10 o 
  -7   0  19     2149.28     2098.61    201.94 o 
  -5   0  19       38.61      -21.04    102.42 o 
  -3   0  19     2282.32     2612.90    210.44 o 
  -1   0  19     1473.94     1556.57    144.54 o 
   1   0  19       75.28       48.74     70.05 o 
  -8   1  19      120.86       69.13     96.03 o 
  -7   1  19      119.28      119.32     81.61 o 
  -6   1  19     1050.94     1063.65    131.32 o 
  -5   1  19     1658.63     1598.63    125.36 o 
  -4   1  19      825.96      917.81    106.36 o 
  -3   1  19      153.88      102.38     73.03 o 
  -2   1  19        9.55      -30.38     65.78 o 
  -1   1  19      235.42      360.01     67.15 o 
   0   1  19     1788.51     1884.81     96.34 o 
   1   1  19     1490.25     1624.31    130.69 o 
   2   1  19      926.78      831.23     87.38 o 
  -8   2  19     1979.07     2114.22    145.70 o 
  -7   2  19       24.76        4.87     72.32 o 
  -6   2  19      679.28      751.79    104.93 o 
  -5   2  19       14.35      -89.01     66.32 o 
  -4   2  19      431.54      346.94    149.13 o 
  -3   2  19        3.72       -4.85     67.22 o 
  -2   2  19     2976.49     3279.28    158.10 o 
  -1   2  19       36.26       66.33     53.43 o 
   0   2  19       93.54       81.17     49.40 o 
   1   2  19        0.57      -76.52     51.01 o 
   2   2  19     1553.81     1658.86    158.71 o 
  -7   3  19       67.61       86.99     79.75 o 
  -6   3  19      256.86      264.27     86.48 o 
  -5   3  19      414.70      535.41    149.08 o 
  -4   3  19     2375.92     2522.25    149.16 o 
  -3   3  19        1.73      -82.23     63.71 o 
  -2   3  19      151.22       10.77     70.35 o 
  -1   3  19      538.89      467.41     69.95 o 
   0   3  19     1832.36     1955.80    127.86 o 
   1   3  19      933.60      782.55     84.19 o 
  -6   4  19       89.71       33.95     75.41 o 
  -5   4  19       82.79      -53.27     71.61 o 
  -4   4  19       41.18       -5.73     68.32 o 
  -3   4  19     1296.59     1453.43    158.19 o 
  -2   4  19       12.01      -31.77     61.79 o 
  -1   4  19     1129.45      989.37    104.47 o 
   0   4  19        0.29      -39.61     74.88 o 
   1   4  19      484.39      412.54     73.13 o 
  -5   5  19     1420.06     1612.96    128.23 o 
  -4   5  19      670.41      646.06     99.63 o 
  -3   5  19      148.54      186.18     89.50 o 
  -2   5  19        0.07      -90.38    117.58 o 
  -1   5  19      913.48      956.28    153.26 o 
  -4   0  20     2257.77     2075.95    200.31 o 
  -2   0  20      126.69      254.64    116.59 o 
  -5   1  20       82.11      108.75     79.85 o 
  -4   1  20      172.18       90.59     79.70 o 
  -3   1  20      284.72      340.65     89.66 o 
  -2   1  20      813.93      904.42    106.91 o 
  -1   1  20     1278.91     1635.88    126.00 o 
  -4   2  20       47.94       84.46    135.99 o 
  -3   2  20     1046.17     1103.23    138.83 o 
  -2   2  20       38.78      -16.43     72.22 o 
                                                 
